# Supplementary material for: The Recreational Trail of the El Caminito del Rey Natural Tourist Attraction, Spain: Determination of Hikers’ Flow
Source: Int J Environ Res Public Health. 2021 Feb 12;18(4):1809. doi: 10.3390/ijerph18041809 (PMC7917633; doi:10.3390/ijerph18041809)
Supplement: Supplementary file 1 [file ijerph-18-01809-s001.zip]

Archive with 1 entries (1 files):
- Data sheet.xlsx
