# Supplementary material for: The Recreational Trail of the El Caminito del Rey Natural Tourist Attraction, Spain: Determination of Hikers’ Flow
Source: Int J Environ Res Public Health. 2021 Feb 12;18(4):1809. doi: 10.3390/ijerph18041809 (PMC7917633; doi:10.3390/ijerph18041809)
Supplement: Supplementary file 1 [file ijerph-18-01809-s001.zip › Data sheet.xlsx]

## Sheet: Hoja1
Hikers	Helmet	Years	Gender	Visit Type	S1_meters	S2_Meters	S3_Meters	Path_Total meters	Entry Time	S1_Time Slot	S2_Time slot	S3_Time slot	S1_ Time spent	S2_ Time spent	S3_ Time spent	Total_ Time spent	S1 Average Speed	S2 Average Speed	S3 Average Speed	General Average Speed
1	1017	14	1	1	1172	1594	710	3472	9:15:00.00	9:49:00.00	10:29:00.00	10:54:00.00	0:34:00.00	0:40:00.00	0:25:00.00	1:39:00.00	34.4706	39.85	28.4	35.0707
2	1014	17	2	1	1172	1594	710	3472	9:15:00.00	9:49:00.00	10:29:00.00	10:54:00.00	0:34:00.00	0:40:00.00	0:25:00.00	1:39:00.00	34.4706	39.85	28.4	35.0707
3	499	13	2	1	1172	1594	710	3472	9:15:00.00	9:49:00.00	10:29:00.00	10:54:00.00	0:34:00.00	0:40:00.00	0:25:00.00	1:39:00.00	34.4706	39.85	28.4	35.0707
4	468	40	2	1	1172	1594	710	3472	9:15:00.00	9:49:00.00	10:29:00.00	10:54:00.00	0:34:00.00	0:40:00.00	0:25:00.00	1:39:00.00	34.4706	39.85	28.4	35.0707
5	1018	50	1	1	1172	1594	710	3472	9:15:00.00	9:49:00.00	10:29:00.00	10:54:00.00	0:34:00.00	0:40:00.00	0:25:00.00	1:39:00.00	34.4706	39.85	28.4	35.0707
6	451	40	2	1	1172	1594	710	3472	9:15:00.00	9:51:00.00	10:29:00.00	10:54:00.00	0:36:00.00	0:38:00.00	0:25:00.00	1:39:00.00	32.5556	41.95	28.4	35.0707
7	1079	45	1	1	1172	1594	710	3472	9:15:00.00	10:06:00.00	11:00:00.00	11:32:00.00	0:51:00.00	0:54:00.00	0:32:00.00	2:17:00.00	22.9804	29.52	22.2	25.3431
8	439	60	2	1	1172	1594	710	3472	9:15:00.00	10:00:00.00	10:43:00.00	11:14:00.00	0:45:00.00	0:43:00.00	0:31:00.00	1:59:00.00	26.0444	37.07	22.9	29.1765
9	58	60	1	1	1172	1594	710	3472	9:15:00.00	10:00:00.00	10:43:00.00	11:14:00.00	0:45:00.00	0:43:00.00	0:31:00.00	1:59:00.00	26.0444	37.07	22.9	29.1765
10	68	40	2	1	1172	1594	710	3472	9:15:00.00	10:06:00.00	10:34:00.00	11:09:00.00	0:51:00.00	0:28:00.00	0:35:00.00	1:54:00.00	22.9804	56.93	20.3	30.4561
11	178	35	2	1	1172	1594	710	3472	9:15:00.00	9:38:00.00	10:12:00.00	10:30:00.00	0:23:00.00	0:34:00.00	0:18:00.00	1:15:00.00	50.9565	46.88	39.4	46.2933
12	318	40	1	1	1172	1594	710	3472	9:15:00.00	9:38:00.00	10:12:00.00	10:30:00.00	0:23:00.00	0:34:00.00	0:18:00.00	1:15:00.00	50.9565	46.88	39.4	46.2933
13	150	35	1	1	1172	1594	710	3472	9:15:00.00	9:42:00.00	10:07:00.00	10:26:00.00	0:27:00.00	0:25:00.00	0:19:00.00	1:11:00.00	43.4074	63.76	37.4	48.9014
14	371	37	2	1	1172	1594	710	3472	9:15:00.00	9:42:00.00	10:07:00.00	10:28:00.00	0:27:00.00	0:25:00.00	0:21:00.00	1:13:00.00	43.4074	63.76	33.8	47.5616
15	328	45	2	1	1172	1594	710	3472	9:15:00.00	9:37:00.00	10:00:00.00	10:22:00.00	0:22:00.00	0:23:00.00	0:22:00.00	1:07:00.00	53.2727	69.3	32.3	51.8209
16	182	35	1	1	1172	1594	710	3472	9:15:00.00	9:41:00.00	10:06:00.00	10:24:00.00	0:26:00.00	0:25:00.00	0:18:00.00	1:09:00.00	45.0769	63.76	39.4	50.3188
17	415	37	2	1	1172	1594	710	3472	9:15:00.00	9:41:00.00	10:06:00.00	10:24:00.00	0:26:00.00	0:25:00.00	0:18:00.00	1:09:00.00	45.0769	63.76	39.4	50.3188
18	434	40	1	1	1172	1594	710	3472	9:15:00.00	9:53:00.00	10:33:00.00	11:07:00.00	0:38:00.00	0:40:00.00	0:34:00.00	1:52:00.00	30.8421	39.85	20.9	31
19	172	40	2	1	1172	1594	710	3472	9:15:00.00	9:53:00.00	10:33:00.00	11:07:00.00	0:38:00.00	0:40:00.00	0:34:00.00	1:52:00.00	30.8421	39.85	20.9	31
21	137	50	2	1	1172	1594	710	3472	9:15:00.00	9:38:00.00	10:00:00.00	10:23:00.00	0:23:00.00	0:22:00.00	0:23:00.00	1:08:00.00	50.9565	79.7	30.9	51.0588
22	134	43	1	1	1172	1594	710	3472	9:15:00.00	9:38:00.00	10:01:00.00	10:23:00.00	0:23:00.00	0:23:00.00	0:22:00.00	1:08:00.00	50.9565	69.3	32.3	51.0588
24	991	28	1	1	1172	1594	710	3472	9:15:00.00	9:45:00.00	10:15:00.00	10:46:00.00	0:30:00.00	0:30:00.00	0:31:00.00	1:31:00.00	39.0667	53.13	22.9	38.1538
25	989	30	2	1	1172	1594	710	3472	9:15:00.00	9:45:00.00	10:15:00.00	10:46:00.00	0:30:00.00	0:30:00.00	0:31:00.00	1:31:00.00	39.0667	53.13	22.9	38.1538
26	994	49	2	1	1172	1594	710	3472	9:30:00.00	10:07:00.00	10:38:00.00	11:08:00.00	0:37:00.00	0:31:00.00	0:30:00.00	1:38:00.00	31.6757	51.42	23.7	35.4286
27	993	49	1	1	1172	1594	710	3472	9:30:00.00	10:07:00.00	10:38:00.00	11:08:00.00	0:37:00.00	0:31:00.00	0:30:00.00	1:38:00.00	31.6757	51.42	23.7	35.4286
28	445	34	1	1	1172	1594	710	3472	9:30:00.00	9:54:00.00	10:30:00.00	11:02:00.00	0:24:00.00	0:36:00.00	0:32:00.00	1:32:00.00	48.8333	44.28	22.2	37.7391
29	990	66	1	1	1172	1594	710	3472	9:30:00.00	9:54:00.00	10:30:00.00	11:02:00.00	0:24:00.00	0:36:00.00	0:32:00.00	1:32:00.00	48.8333	44.28	22.2	37.7391
30	188	31	1	1	1172	1594	710	3472	9:30:00.00	9:54:00.00	10:30:00.00	11:02:00.00	0:24:00.00	0:36:00.00	0:32:00.00	1:32:00.00	48.8333	44.28	22.2	37.7391
31	341	55	2	1	1172	1594	710	3472	9:30:00.00	10:04:00.00	10:31:00.00	11:02:00.00	0:34:00.00	0:27:00.00	0:31:00.00	1:32:00.00	34.4706	59.04	22.9	37.7391
32	393	60	1	1	1172	1594	710	3472	9:30:00.00	10:04:00.00	10:31:00.00	11:02:00.00	0:34:00.00	0:27:00.00	0:31:00.00	1:32:00.00	34.4706	59.04	22.9	37.7391
33	14	17	1	1	1172	1594	710	3472	9:30:00.00	9:59:00.00	10:41:00.00	11:08:00.00	0:29:00.00	0:42:00.00	0:27:00.00	1:38:00.00	40.4138	37.95	26.3	35.4286
34	167	20	1	1	1172	1594	710	3472	9:30:00.00	9:59:00.00	10:41:00.00	11:08:00.00	0:29:00.00	0:42:00.00	0:27:00.00	1:38:00.00	40.4138	37.95	26.3	35.4286
35	1038	27	2	1	1172	1594	710	3472	9:30:00.00	9:56:00.00	10:27:00.00	10:48:00.00	0:26:00.00	0:31:00.00	0:21:00.00	1:18:00.00	45.0769	51.42	33.8	44.5128
36	1040	38	1	1	1172	1594	710	3472	9:30:00.00	9:56:00.00	10:27:00.00	10:48:00.00	0:26:00.00	0:31:00.00	0:21:00.00	1:18:00.00	45.0769	51.42	33.8	44.5128
37	1143	43	2	2	1172	1594	710	3472	9:40:00.00	10:06:00.00	10:49:00.00	11:15:00.00	0:26:00.00	0:43:00.00	0:26:00.00	1:35:00.00	45.0769	37.07	27.3	36.5474
38	1155	42	2	2	1172	1594	710	3472	9:40:00.00	10:06:00.00	10:48:00.00	11:15:00.00	0:26:00.00	0:42:00.00	0:27:00.00	1:35:00.00	45.0769	37.95	26.3	36.5474
39	1145	50	2	2	1172	1594	710	3472	9:40:00.00	10:06:00.00	10:49:00.00	11:20:00.00	0:26:00.00	0:43:00.00	0:31:00.00	1:40:00.00	45.0769	37.07	22.9	34.72
40	1146	42	1	2	1172	1594	710	3472	9:40:00.00	10:06:00.00	10:49:00.00	11:21:00.00	0:26:00.00	0:43:00.00	0:32:00.00	1:41:00.00	45.0769	37.07	22.2	34.3762
41	1149	40	2	2	1172	1594	710	3472	9:40:00.00	10:06:00.00	10:49:00.00	11:21:00.00	0:26:00.00	0:43:00.00	0:32:00.00	1:41:00.00	45.0769	37.07	22.2	34.3762
42	1148	40	1	2	1172	1594	710	3472	9:40:00.00	10:06:00.00	10:48:00.00	11:15:00.00	0:26:00.00	0:42:00.00	0:27:00.00	1:35:00.00	45.0769	37.95	26.3	36.5474
43	1161	30	2	2	1172	1594	710	3472	9:40:00.00	10:06:00.00	10:49:00.00	11:15:00.00	0:26:00.00	0:43:00.00	0:26:00.00	1:35:00.00	45.0769	37.07	27.3	36.5474
44	1163	41	2	2	1172	1594	710	3472	9:40:00.00	10:06:00.00	10:49:00.00	11:15:00.00	0:26:00.00	0:43:00.00	0:26:00.00	1:35:00.00	45.0769	37.07	27.3	36.5474
45	1150	46	1	2	1172	1594	710	3472	9:40:00.00	10:06:00.00	10:49:00.00	11:15:00.00	0:26:00.00	0:43:00.00	0:26:00.00	1:35:00.00	45.0769	37.07	27.3	36.5474
46	1165		2	2	1172	1594	710	3472	9:40:00.00	10:07:00.00	10:49:00.00	11:18:00.00	0:27:00.00	0:42:00.00	0:29:00.00	1:38:00.00	43.4074	37.95	24.5	35.4286
47	1166	43	1	2	1172	1594	710	3472	9:40:00.00	10:07:00.00	10:49:00.00	11:18:00.00	0:27:00.00	0:42:00.00	0:29:00.00	1:38:00.00	43.4074	37.95	24.5	35.4286
48	203	45	2	2	1172	1594	710	3472	9:40:00.00	10:06:00.00	10:48:00.00	11:17:00.00	0:26:00.00	0:42:00.00	0:29:00.00	1:37:00.00	45.0769	37.95	24.5	35.7938
49	1151	60	1	2	1172	1594	710	3472	9:40:00.00	10:06:00.00	10:49:00.00	11:17:00.00	0:26:00.00	0:43:00.00	0:28:00.00	1:37:00.00	45.0769	37.07	25.4	35.7938
50	1026	30	2	1	1172	1594	710	3472	9:45:00.00	10:02:00.00	11:15:00.00	11:35:00.00	0:17:00.00	1:13:00.00	0:20:00.00	1:50:00.00		21.84	35.5	31.5636
51	1034	37	1	1	1172	1594	710	3472	9:45:00.00	10:02:00.00	11:15:00.00	11:35:00.00	0:17:00.00	1:13:00.00	0:20:00.00	1:50:00.00		21.84	35.5	31.5636
52	1031	40	1	1	1172	1594	710	3472	9:45:00.00	10:01:00.00	10:27:00.00	10:57:00.00	0:16:00.00	0:26:00.00	0:30:00.00	1:12:00.00		61.31	23.7	48.2222
53	1030	42	2	1	1172	1594	710	3472	9:45:00.00	10:01:00.00	10:27:00.00	10:57:00.00	0:16:00.00	0:26:00.00	0:30:00.00	1:12:00.00		61.31	23.7	48.2222
54	1020	30	2	1	1172	1594	710	3472	9:45:00.00	10:08:00.00	10:34:00.00	11:21:00.00	0:23:00.00	0:26:00.00	0:47:00.00	1:36:00.00	50.9565	61.31	15.1	36.1667
55	1021	34	1	1	1172	1594	710	3472	9:45:00.00	10:08:00.00	10:34:00.00	11:21:00.00	0:23:00.00	0:26:00.00	0:47:00.00	1:36:00.00	50.9565	61.31	15.1	36.1667
56	1029	30	2	1	1172	1594	710	3472	9:45:00.00	10:07:00.00	10:38:00.00	11:08:00.00	0:22:00.00	0:31:00.00	0:30:00.00	1:23:00.00	53.2727	51.42	23.7	41.8313
57	1035	30	2	1	1172	1594	710	3472	9:45:00.00	10:07:00.00	10:39:00.00	11:08:00.00	0:22:00.00	0:32:00.00	0:29:00.00	1:23:00.00	53.2727	49.81	24.5	41.8313
58	88	27	2	1	1172	1594	710	3472	9:45:00.00	10:07:00.00	10:39:00.00	11:08:00.00	0:22:00.00	0:32:00.00	0:29:00.00	1:23:00.00	53.2727	49.81	24.5	41.8313
59	1027	32	2	1	1172	1594	710	3472	9:45:00.00	10:07:00.00	10:39:00.00	11:08:00.00	0:22:00.00	0:32:00.00	0:29:00.00	1:23:00.00	53.2727	49.81	24.5	41.8313
60	1022	27	2	1	1172	1594	710	3472	9:45:00.00	10:07:00.00	10:39:00.00	11:08:00.00	0:22:00.00	0:32:00.00	0:29:00.00	1:23:00.00	53.2727	49.81	24.5	41.8313
61	21	28	2	1	1172	1594	710	3472	9:45:00.00	10:07:00.00	10:39:00.00	11:08:00.00	0:22:00.00	0:32:00.00	0:29:00.00	1:23:00.00	53.2727	49.81	24.5	41.8313
62	98	27	2	1	1172	1594	710	3472	9:45:00.00	10:08:00.00	10:39:00.00	11:08:00.00	0:23:00.00	0:31:00.00	0:29:00.00	1:23:00.00	50.9565	51.42	24.5	41.8313
63	177	30	2	1	1172	1594	710	3472	9:45:00.00	10:06:00.00	10:30:00.00	10:46:00.00	0:21:00.00	0:24:00.00	0:16:00.00	1:01:00.00	55.8095	66.42	44.4	56.918
65	17	38	1	1	1172	1594	710	3472	9:45:00.00	10:13:00.00	10:42:00.00	11:10:00.00	0:28:00.00	0:29:00.00	0:28:00.00	1:25:00.00	41.8571	54.97	25.4	40.8471
66	132	37	2	1	1172	1594	710	3472	9:45:00.00	10:13:00.00	10:41:00.00	11:10:00.00	0:28:00.00	0:28:00.00	0:29:00.00	1:25:00.00	41.8571	56.93	24.5	40.8471
67	65	46	2	1	1172	1594	710	3472	9:45:00.00	10:13:00.00	10:41:00.00	11:10:00.00	0:28:00.00	0:28:00.00	0:29:00.00	1:25:00.00	41.8571	56.93	24.5	40.8471
68	1078	29	1	1	1172	1594	710	3472	9:45:00.00	10:13:00.00	10:42:00.00	11:10:00.00	0:28:00.00	0:29:00.00	0:28:00.00	1:25:00.00	41.8571	54.97	25.4	40.8471
69	299	16	2	2	1172	1594	710	3472	9:50:00.00	10:18:00.00	10:56:00.00	11:26:00.00	0:28:00.00	0:38:00.00	0:30:00.00	1:36:00.00	41.8571	41.95	23.7	36.1667
70	233	10	2	2	1172	1594	710	3472	9:50:00.00	10:18:00.00	10:56:00.00	11:25:00.00	0:28:00.00	0:38:00.00	0:29:00.00	1:35:00.00	41.8571	41.95	24.5	36.5474
71	275	54	2	2	1172	1594	710	3472	9:50:00.00	10:18:00.00	10:55:00.00	11:26:00.00	0:28:00.00	0:37:00.00	0:31:00.00	1:36:00.00	41.8571	43.08	22.9	36.1667
72	255	10	2	2	1172	1594	710	3472	9:50:00.00	10:18:00.00	10:56:00.00	11:26:00.00	0:28:00.00	0:38:00.00	0:30:00.00	1:36:00.00	41.8571	41.95	23.7	36.1667
73	197	15	2	2	1172	1594	710	3472	9:50:00.00	10:18:00.00	10:56:00.00	11:26:00.00	0:28:00.00	0:38:00.00	0:30:00.00	1:36:00.00	41.8571	41.95	23.7	36.1667
74	311	55	1	2	1172	1594	710	3472	9:50:00.00	10:19:00.00	10:56:00.00	11:26:00.00	0:29:00.00	0:37:00.00	0:30:00.00	1:36:00.00	40.4138	43.08	23.7	36.1667
75	290	55	1	2	1172	1594	710	3472	9:50:00.00	10:19:00.00	10:56:00.00	11:27:00.00	0:29:00.00	0:37:00.00	0:31:00.00	1:37:00.00	40.4138	43.08	22.9	35.7938
76	252	54	2	2	1172	1594	710	3472	9:50:00.00	10:19:00.00	10:57:00.00	11:27:00.00	0:29:00.00	0:38:00.00	0:30:00.00	1:37:00.00	40.4138	41.95	23.7	35.7938
77	268	61	1	2	1172	1594	710	3472	9:50:00.00	10:19:00.00	10:57:00.00	11:29:00.00	0:29:00.00	0:38:00.00	0:32:00.00	1:39:00.00	40.4138	41.95	22.2	35.0707
78	215	56	2	2	1172	1594	710	3472	9:50:00.00	10:19:00.00	10:57:00.00	11:29:00.00	0:29:00.00	0:38:00.00	0:32:00.00	1:39:00.00	40.4138	41.95	22.2	35.0707
79	312	53	2	2	1172	1594	710	3472	9:50:00.00	10:19:00.00	10:57:00.00	11:29:00.00	0:29:00.00	0:38:00.00	0:32:00.00	1:39:00.00	40.4138	41.95	22.2	35.0707
80	273	53	1	2	1172	1594	710	3472	9:50:00.00	10:19:00.00	10:57:00.00	11:29:00.00	0:29:00.00	0:38:00.00	0:32:00.00	1:39:00.00	40.4138	41.95	22.2	35.0707
81	236	39	1	2	1172	1594	710	3472	9:50:00.00	10:19:00.00	10:57:00.00	11:29:00.00	0:29:00.00	0:38:00.00	0:32:00.00	1:39:00.00	40.4138	41.95	22.2	35.0707
82	982	54	2	2	1172	1594	710	3472	9:50:00.00	10:19:00.00	10:58:00.00	11:31:00.00	0:29:00.00	0:39:00.00	0:33:00.00	1:41:00.00	40.4138	40.87	21.5	34.3762
83	981	42	2	2	1172	1594	710	3472	9:50:00.00	10:19:00.00	10:58:00.00	11:31:00.00	0:29:00.00	0:39:00.00	0:33:00.00	1:41:00.00	40.4138	40.87	21.5	34.3762
84	979	35	2	2	1172	1594	710	3472	9:50:00.00	10:19:00.00	10:57:00.00	11:30:00.00	0:29:00.00	0:38:00.00	0:33:00.00	1:40:00.00	40.4138	41.95	21.5	34.72
85	977	37	1	2	1172	1594	710	3472	9:50:00.00	10:19:00.00	10:57:00.00	11:30:00.00	0:29:00.00	0:38:00.00	0:33:00.00	1:40:00.00	40.4138	41.95	21.5	34.72
86	978	49	1	2	1172	1594	710	3472	9:50:00.00	10:20:00.00	10:58:00.00	11:31:00.00	0:30:00.00	0:38:00.00	0:33:00.00	1:41:00.00	39.0667	41.95	21.5	34.3762
87	974	50	2	2	1172	1594	710	3472	9:50:00.00	10:20:00.00	10:58:00.00	11:30:00.00	0:30:00.00	0:38:00.00	0:32:00.00	1:40:00.00	39.0667	41.95	22.2	34.72
88	973	12	1	2	1172	1594	710	3472	9:50:00.00	10:20:00.00	10:58:00.00	11:31:00.00	0:30:00.00	0:38:00.00	0:33:00.00	1:41:00.00	39.0667	41.95	21.5	34.3762
89	968	42	1	2	1172	1594	710	3472	9:50:00.00	10:19:00.00	10:58:00.00	11:31:00.00	0:29:00.00	0:39:00.00	0:33:00.00	1:41:00.00	40.4138	40.87	21.5	34.3762
90	967	15	1	2	1172	1594	710	3472	9:50:00.00	10:19:00.00	10:58:00.00	11:31:00.00	0:29:00.00	0:39:00.00	0:33:00.00	1:41:00.00	40.4138	40.87	21.5	34.3762
91	1077	29	1	1	1172	1594	710	3472	9:57:00.00	10:25:00.00	11:03:00.00	11:32:00.00	0:28:00.00	0:38:00.00	0:29:00.00	1:35:00.00	41.8571	41.95	24.5	36.5474
92	1071	25	2	1	1172	1594	710	3472	9:57:00.00	10:25:00.00	11:03:00.00	11:32:00.00	0:28:00.00	0:38:00.00	0:29:00.00	1:35:00.00	41.8571	41.95	24.5	36.5474
93	60	27	2	1	1172	1594	710	3472	9:57:00.00	10:37:00.00	11:21:00.00	12:00:00.00	0:40:00.00	0:44:00.00	0:39:00.00	2:03:00.00	29.3	36.23	18.2	28.2276
94	1072	34	2	1	1172	1594	710	3472	9:57:00.00	10:21:00.00	11:00:00.00	11:32:00.00	0:24:00.00	0:39:00.00	0:32:00.00	1:35:00.00	48.8333	40.87	22.2	36.5474
95	1079	45	1	1	1172	1594	710	3472	9:57:00.00	10:21:00.00	11:00:00.00	11:32:00.00	0:24:00.00	0:39:00.00	0:32:00.00	1:35:00.00	48.8333	40.87	22.2	36.5474
96	340	33	1	1	1172	1594	710	3472	9:57:00.00	10:37:00.00	11:22:00.00	12:00:00.00	0:40:00.00	0:45:00.00	0:38:00.00	2:03:00.00	29.3	35.42	18.7	28.2276
97	348	63	1	1	1172	1594	710	3472	9:57:00.00	10:37:00.00	11:22:00.00	12:00:00.00	0:40:00.00	0:45:00.00	0:38:00.00	2:03:00.00	29.3	35.42	18.7	28.2276
98	488	59	2	1	1172	1594	710	3472	9:57:00.00	10:37:00.00	11:21:00.00	12:00:00.00	0:40:00.00	0:44:00.00	0:39:00.00	2:03:00.00	29.3	36.23	18.2	28.2276
99	382	32	1	1	1172	1594	710	3472	9:57:00.00	10:38:00.00	11:22:00.00	12:00:00.00	0:41:00.00	0:44:00.00	0:38:00.00	2:03:00.00	28.5854	36.23	18.7	28.2276
100	410	58	1	1	1172	1594	710	3472	9:57:00.00	10:26:00.00	11:15:00.00	11:52:00.00	0:29:00.00	0:49:00.00	0:37:00.00	1:55:00.00	40.4138	32.53	19.2	30.1913
101	367	60	1	1	1172	1594	710	3472	9:57:00.00	10:26:00.00	11:15:00.00	11:51:00.00	0:29:00.00	0:49:00.00	0:36:00.00	1:54:00.00	40.4138	32.53	19.7	30.4561
102	55	67	2	1	1172	1594	710	3472	9:57:00.00	10:26:00.00	11:15:00.00	11:52:00.00	0:29:00.00	0:49:00.00	0:37:00.00	1:55:00.00	40.4138	32.53	19.2	30.1913
103	128	53	2	1	1172	1594	710	3472	9:57:00.00	10:28:00.00	11:16:00.00	11:52:00.00	0:31:00.00	0:48:00.00	0:36:00.00	1:55:00.00	37.8065	33.21	19.7	30.1913
104	400	61	1	1	1172	1594	710	3472	9:57:00.00	10:26:00.00	11:15:00.00	11:51:00.00	0:29:00.00	0:49:00.00	0:36:00.00	1:54:00.00	40.4138	32.53	19.7	30.4561
105	498	63	1	1	1172	1594	710	3472	9:57:00.00	10:29:00.00	11:20:00.00	11:52:00.00	0:32:00.00	0:51:00.00	0:32:00.00	1:55:00.00	36.625	31.25	22.2	30.1913
106	970	35	1	2	1172	1594	710	3472	10:05:00.00	10:41:00.00	11:31:00.00	11:59:00.00	0:36:00.00	0:50:00.00	0:28:00.00	1:54:00.00	32.5556	31.88	25.4	30.4561
107	208	35	2	2	1172	1594	710	3472	10:05:00.00	10:41:00.00	11:31:00.00	12:00:00.00	0:36:00.00	0:50:00.00	0:29:00.00	1:55:00.00	32.5556	31.88	24.5	30.1913
108	971	36	1	2	1172	1594	710	3472	10:05:00.00	10:41:00.00	11:31:00.00	12:00:00.00	0:36:00.00	0:50:00.00	0:29:00.00	1:55:00.00	32.5556	31.88	24.5	30.1913
109	972	34	2	2	1172	1594	710	3472	10:05:00.00	10:41:00.00	11:31:00.00	11:59:00.00	0:36:00.00	0:50:00.00	0:28:00.00	1:54:00.00	32.5556	31.88	25.4	30.4561
110	256	46	1	2	1172	1594	710	3472	10:05:00.00	10:41:00.00	11:32:00.00	12:07:00.00	0:36:00.00	0:51:00.00	0:35:00.00	2:02:00.00	32.5556	31.25	20.3	28.459
111	265	52	2	2	1172	1594	710	3472	10:05:00.00	10:41:00.00	11:32:00.00	11:56:00.00	0:36:00.00	0:51:00.00	0:24:00.00	1:51:00.00	32.5556	31.25	29.6	31.2793
112	965	59	1	2	1172	1594	710	3472	10:05:00.00	10:41:00.00	11:32:00.00	11:56:00.00	0:36:00.00	0:51:00.00	0:24:00.00	1:51:00.00	32.5556	31.25	29.6	31.2793
113	964	24	1	2	1172	1594	710	3472	10:05:00.00	10:41:00.00	11:32:00.00	12:08:00.00	0:36:00.00	0:51:00.00	0:36:00.00	2:03:00.00	32.5556	31.25	19.7	28.2276
114	962	21	2	2	1172	1594	710	3472	10:05:00.00	10:41:00.00	11:32:00.00	12:08:00.00	0:36:00.00	0:51:00.00	0:36:00.00	2:03:00.00	32.5556	31.25	19.7	28.2276
115	205	31	2	2	1172	1594	710	3472	10:05:00.00	10:41:00.00	11:32:00.00	11:52:00.00	0:36:00.00	0:51:00.00	0:20:00.00	1:47:00.00	32.5556	31.25	35.5	32.4486
116	294	26	1	2	1172	1594	710	3472	10:05:00.00	10:41:00.00	11:32:00.00	11:52:00.00	0:36:00.00	0:51:00.00	0:20:00.00	1:47:00.00	32.5556	31.25	35.5	32.4486
117	263	37	2	2	1172	1594	710	3472	10:05:00.00	10:41:00.00	11:31:00.00	12:01:00.00	0:36:00.00	0:50:00.00	0:30:00.00	1:56:00.00	32.5556	31.88	23.7	29.931
118	240	52	1	2	1172	1594	710	3472	10:05:00.00	10:41:00.00	11:31:00.00	12:00:00.00	0:36:00.00	0:50:00.00	0:29:00.00	1:55:00.00	32.5556	31.88	24.5	30.1913
119	310		2	2	1172	1594	710	3472	10:10:00.00	10:53:00.00	11:42:00.00	12:13:00.00	0:43:00.00	0:49:00.00	0:31:00.00	2:03:00.00	27.2558	32.53	22.9	28.2276
120	217	50	2	2	1172	1594	710	3472	10:10:00.00	10:53:00.00	11:42:00.00	12:13:00.00	0:43:00.00	0:49:00.00	0:31:00.00	2:03:00.00	27.2558	32.53	22.9	28.2276
121	231	37	2	2	1172	1594	710	3472	10:10:00.00	10:53:00.00	11:42:00.00	12:12:00.00	0:43:00.00	0:49:00.00	0:30:00.00	2:02:00.00	27.2558	32.53	23.7	28.459
122	305	41	1	2	1172	1594	710	3472	10:10:00.00	10:53:00.00	11:42:00.00	12:12:00.00	0:43:00.00	0:49:00.00	0:30:00.00	2:02:00.00	27.2558	32.53	23.7	28.459
123	297	35	2	2	1172	1594	710	3472	10:10:00.00	10:53:00.00	11:42:00.00	12:11:00.00	0:43:00.00	0:49:00.00	0:29:00.00	2:01:00.00	27.2558	32.53	24.5	28.6942
124	216	38	2	2	1172	1594	710	3472	10:10:00.00	10:53:00.00	11:42:00.00	12:11:00.00	0:43:00.00	0:49:00.00	0:29:00.00	2:01:00.00	27.2558	32.53	24.5	28.6942
125	266	36	1	2	1172	1594	710	3472	10:10:00.00	10:53:00.00	11:42:00.00	12:10:00.00	0:43:00.00	0:49:00.00	0:28:00.00	2:00:00.00	27.2558	32.53	25.4	28.9333
126	289	25	2	2	1172	1594	710	3472	10:10:00.00	10:53:00.00	11:42:00.00	12:10:00.00	0:43:00.00	0:49:00.00	0:28:00.00	2:00:00.00	27.2558	32.53	25.4	28.9333
127	228	53	1	2	1172	1594	710	3472	10:10:00.00	10:53:00.00	11:42:00.00	12:11:00.00	0:43:00.00	0:49:00.00	0:29:00.00	2:01:00.00	27.2558	32.53	24.5	28.6942
128	626	27	2	3	1172	1594	710	3472	10:23:00.00	11:02:00.00	11:56:00.00	12:28:00.00	0:39:00.00	0:54:00.00	0:32:00.00	2:05:00.00	30.0513	29.52	22.2	27.776
129	625	28	2	3	1172	1594	710	3472	10:23:00.00	11:02:00.00	11:56:00.00	12:28:00.00	0:39:00.00	0:54:00.00	0:32:00.00	2:05:00.00	30.0513	29.52	22.2	27.776
130	627	27	2	3	1172	1594	710	3472	10:23:00.00	11:01:00.00	11:55:00.00	12:28:00.00	0:38:00.00	0:54:00.00	0:33:00.00	2:05:00.00	30.8421	29.52	21.5	27.776
131	635	28	1	3	1172	1594	710	3472	10:23:00.00	11:01:00.00	11:57:00.00	12:29:00.00	0:38:00.00	0:56:00.00	0:32:00.00	2:06:00.00	30.8421	28.46	22.2	27.5556
132	636	26	2	3	1172	1594	710	3472	10:23:00.00	11:01:00.00	11:57:00.00	12:29:00.00	0:38:00.00	0:56:00.00	0:32:00.00	2:06:00.00	30.8421	28.46	22.2	27.5556
133	629	58	1	3	1172	1594	710	3472	10:23:00.00	11:01:00.00	11:56:00.00	12:28:00.00	0:38:00.00	0:55:00.00	0:32:00.00	2:05:00.00	30.8421	28.98	22.2	27.776
134	630	60	1	3	1172	1594	710	3472	10:23:00.00	11:01:00.00	11:56:00.00	12:28:00.00	0:38:00.00	0:55:00.00	0:32:00.00	2:05:00.00	30.8421	28.98	22.2	27.776
135	642	50	1	3	1172	1594	710	3472	10:23:00.00	11:01:00.00	11:56:00.00	12:28:00.00	0:38:00.00	0:55:00.00	0:32:00.00	2:05:00.00	30.8421	28.98	22.2	27.776
136	648	60	1	3	1172	1594	710	3472	10:23:00.00	11:04:00.00	11:56:00.00	12:27:00.00	0:41:00.00	0:52:00.00	0:31:00.00	2:04:00.00	28.5854	30.65	22.9	28
137	651	63	1	3	1172	1594	710	3472	10:23:00.00	11:03:00.00	11:58:00.00	12:28:00.00	0:40:00.00	0:55:00.00	0:30:00.00	2:05:00.00	29.3	28.98	23.7	27.776
138	652	63	2	3	1172	1594	710	3472	10:23:00.00	11:02:00.00	11:58:00.00	12:29:00.00	0:39:00.00	0:56:00.00	0:31:00.00	2:06:00.00	30.0513	28.46	22.9	27.5556
139	643	58	2	3	1172	1594	710	3472	10:23:00.00	11:01:00.00	11:56:00.00	12:28:00.00	0:38:00.00	0:55:00.00	0:32:00.00	2:05:00.00	30.8421	28.98	22.2	27.776
140	639	57	2	3	1172	1594	710	3472	10:23:00.00	11:02:00.00	11:56:00.00	12:28:00.00	0:39:00.00	0:54:00.00	0:32:00.00	2:05:00.00	30.0513	29.52	22.2	27.776
141	657	38	1	3	1172	1594	710	3472	10:23:00.00	11:05:00.00	11:58:00.00	12:33:00.00	0:42:00.00	0:53:00.00	0:35:00.00	2:10:00.00	27.9048	30.08	20.3	26.7077
142	659	32	1	3	1172	1594	710	3472	10:23:00.00	11:04:00.00	11:58:00.00	12:29:00.00	0:41:00.00	0:54:00.00	0:31:00.00	2:06:00.00	28.5854	29.52	22.9	27.5556
143	661	41	2	3	1172	1594	710	3472	10:23:00.00	11:04:00.00	11:58:00.00	12:33:00.00	0:41:00.00	0:54:00.00	0:35:00.00	2:10:00.00	28.5854	29.52	20.3	26.7077
144	654	10	2	3	1172	1594	710	3472	10:23:00.00	11:04:00.00	11:58:00.00	12:33:00.00	0:41:00.00	0:54:00.00	0:35:00.00	2:10:00.00	28.5854	29.52	20.3	26.7077
145	662	39	1	3	1172	1594	710	3472	10:23:00.00	11:04:00.00	11:58:00.00	12:31:00.00	0:41:00.00	0:54:00.00	0:33:00.00	2:08:00.00	28.5854	29.52	21.5	27.125
146	664	54	2	3	1172	1594	710	3472	10:23:00.00	11:04:00.00	11:58:00.00	12:31:00.00	0:41:00.00	0:54:00.00	0:33:00.00	2:08:00.00	28.5854	29.52	21.5	27.125
147	663	48	2	3	1172	1594	710	3472	10:23:00.00	11:01:00.00	11:57:00.00	12:29:00.00	0:38:00.00	0:56:00.00	0:32:00.00	2:06:00.00	30.8421	28.46	22.2	27.5556
148	668	30	2	3	1172	1594	710	3472	10:23:00.00	11:05:00.00	11:58:00.00	12:31:00.00	0:42:00.00	0:53:00.00	0:33:00.00	2:08:00.00	27.9048	30.08	21.5	27.125
149	667	56	1	3	1172	1594	710	3472	10:23:00.00	11:03:00.00	11:58:00.00	12:31:00.00	0:40:00.00	0:55:00.00	0:33:00.00	2:08:00.00	29.3	28.98	21.5	27.125
150	671	22	2	3	1172	1594	710	3472	10:23:00.00	11:04:00.00	11:58:00.00	12:31:00.00	0:41:00.00	0:54:00.00	0:33:00.00	2:08:00.00	28.5854	29.52	21.5	27.125
151	672	24	2	3	1172	1594	710	3472	10:23:00.00	11:02:00.00	11:56:00.00	12:28:00.00	0:39:00.00	0:54:00.00	0:32:00.00	2:05:00.00	30.0513	29.52	22.2	27.776
152	670	49	1	3	1172	1594	710	3472	10:23:00.00	11:01:00.00	11:55:00.00	12:28:00.00	0:38:00.00	0:54:00.00	0:33:00.00	2:05:00.00	30.8421	29.52	21.5	27.776
153	669	26	1	3	1172	1594	710	3472	10:23:00.00	11:04:00.00	11:58:00.00	12:31:00.00	0:41:00.00	0:54:00.00	0:33:00.00	2:08:00.00	28.5854	29.52	21.5	27.125
154	682	50	2	1	1172	1594	710	3472	10:30:00.00	11:05:00.00	11:38:00.00	12:08:00.00	0:35:00.00	0:33:00.00	0:30:00.00	1:38:00.00	33.4857	48.3	23.7	35.4286
155	686	49	1	1	1172	1594	710	3472	10:30:00.00	11:06:00.00	11:38:00.00	12:08:00.00	0:36:00.00	0:32:00.00	0:30:00.00	1:38:00.00	32.5556	49.81	23.7	35.4286
156	681	24	1	1	1172	1594	710	3472	10:30:00.00	11:05:00.00	11:38:00.00	12:08:00.00	0:35:00.00	0:33:00.00	0:30:00.00	1:38:00.00	33.4857	48.3	23.7	35.4286
157	685	27	1	1	1172	1594	710	3472	10:30:00.00	11:05:00.00	11:38:00.00	12:08:00.00	0:35:00.00	0:33:00.00	0:30:00.00	1:38:00.00	33.4857	48.3	23.7	35.4286
158	688	47	1	1	1172	1594	710	3472	10:30:00.00	11:13:00.00	11:49:00.00	12:27:00.00	0:43:00.00	0:36:00.00	0:38:00.00	1:57:00.00	27.2558	44.28	18.7	29.6752
159	695	58	1	1	1172	1594	710	3472	10:30:00.00	11:11:00.00	11:49:00.00	12:23:00.00	0:41:00.00	0:38:00.00	0:34:00.00	1:53:00.00	28.5854	41.95	20.9	30.7257
160	690	57	1	1	1172	1594	710	3472	10:30:00.00	11:11:00.00	11:49:00.00	12:22:00.00	0:41:00.00	0:38:00.00	0:33:00.00	1:52:00.00	28.5854	41.95	21.5	31
161	1008	45	1	1	1172	1594	710	3472	10:30:00.00	11:20:00.00	12:00:00.00	12:34:00.00	0:50:00.00	0:40:00.00	0:34:00.00	2:04:00.00	23.44	39.85	20.9	28
162	474	40	1	1	1172	1594	710	3472	10:30:00.00	11:20:00.00	12:01:00.00	12:36:00.00	0:50:00.00	0:41:00.00	0:35:00.00	2:06:00.00	23.44	38.88	20.3	27.5556
163	999	40	1	1	1172	1594	710	3472	10:30:00.00	11:28:00.00	12:02:00.00	12:35:00.00	0:58:00.00	0:34:00.00	0:33:00.00	2:05:00.00	20.2069	46.88	21.5	27.776
164	427	80	1	1	1172	1594	710	3472	10:30:00.00	11:28:00.00	12:02:00.00	12:34:00.00	0:58:00.00	0:34:00.00	0:32:00.00	2:04:00.00	20.2069	46.88	22.2	28
165	1004	57	1	1	1172	1594	710	3472	10:30:00.00	11:02:00.00	11:39:00.00	12:08:00.00	0:32:00.00	0:37:00.00	0:29:00.00	1:38:00.00	36.625	43.08	24.5	35.4286
166	1009	57	1	1	1172	1594	710	3472	10:30:00.00	11:02:00.00	11:39:00.00	12:08:00.00	0:32:00.00	0:37:00.00	0:29:00.00	1:38:00.00	36.625	43.08	24.5	35.4286
167	1007	30	1	1	1172	1594	710	3472	10:30:00.00	11:05:00.00	11:38:00.00	12:07:00.00	0:35:00.00	0:33:00.00	0:29:00.00	1:37:00.00	33.4857	48.3	24.5	35.7938
168	366	28	1	1	1172	1594	710	3472	10:30:00.00	11:05:00.00	11:38:00.00	12:07:00.00	0:35:00.00	0:33:00.00	0:29:00.00	1:37:00.00	33.4857	48.3	24.5	35.7938
169	351	31	1	1	1172	1594	710	3472	10:30:00.00	11:05:00.00	11:38:00.00	12:07:00.00	0:35:00.00	0:33:00.00	0:29:00.00	1:37:00.00	33.4857	48.3	24.5	35.7938
170	421	36	1	1	1172	1594	710	3472	10:30:00.00	11:19:00.00	11:53:00.00	12:23:00.00	0:49:00.00	0:34:00.00	0:30:00.00	1:53:00.00	23.9184	46.88	23.7	30.7257
171	326	32	1	1	1172	1594	710	3472	10:30:00.00	11:19:00.00	11:53:00.00	12:23:00.00	0:49:00.00	0:34:00.00	0:30:00.00	1:53:00.00	23.9184	46.88	23.7	30.7257
173	174	36	1	1	1172	1594	710	3472	10:30:00.00	11:19:00.00	11:53:00.00	12:23:00.00	0:49:00.00	0:34:00.00	0:30:00.00	1:53:00.00	23.9184	46.88	23.7	30.7257
174	395	55	1	1	1172	1594	710	3472	10:30:00.00	11:08:00.00	11:40:00.00	12:02:00.00	0:38:00.00	0:32:00.00	0:22:00.00	1:32:00.00	30.8421	49.81	32.3	37.7391
175	165	53	1	1	1172	1594	710	3472	10:30:00.00	11:08:00.00	11:40:00.00	12:02:00.00	0:38:00.00	0:32:00.00	0:22:00.00	1:32:00.00	30.8421	49.81	32.3	37.7391
176	158	50	1	1	1172	1594	710	3472	10:30:00.00	11:04:00.00	11:31:00.00	11:53:00.00	0:34:00.00	0:27:00.00	0:22:00.00	1:23:00.00	34.4706	59.04	32.3	41.8313
177	1073	12	1	1	1172	1594	710	3472	10:30:00.00	11:04:00.00	11:31:00.00	11:53:00.00	0:34:00.00	0:27:00.00	0:22:00.00	1:23:00.00	34.4706	59.04	32.3	41.8313
178	1086	26	1	1	1172	1594	710	3472	10:43:00.00	11:07:00.00	11:33:00.00	12:03:00.00	0:24:00.00	0:26:00.00	0:30:00.00	1:20:00.00	48.8333	61.31	23.7	43.4
179	1085	58	2	1	1172	1594	710	3472	10:43:00.00	11:07:00.00	11:33:00.00	12:03:00.00	0:24:00.00	0:26:00.00	0:30:00.00	1:20:00.00	48.8333	61.31	23.7	43.4
180	1087	28	2	1	1172	1594	710	3472	10:43:00.00	11:07:00.00	11:33:00.00	12:03:00.00	0:24:00.00	0:26:00.00	0:30:00.00	1:20:00.00	48.8333	61.31	23.7	43.4
181	1084	60	2	1	1172	1594	710	3472	10:43:00.00	11:07:00.00	11:33:00.00	12:03:00.00	0:24:00.00	0:26:00.00	0:30:00.00	1:20:00.00	48.8333	61.31	23.7	43.4
182	1082	46	1	1	1172	1594	710	3472	10:43:00.00	11:11:00.00	11:45:00.00	12:17:00.00	0:28:00.00	0:34:00.00	0:32:00.00	1:34:00.00	41.8571	46.88	22.2	36.9362
183	1076	39	2	1	1172	1594	710	3472	10:43:00.00	11:11:00.00	11:45:00.00	12:17:00.00	0:28:00.00	0:34:00.00	0:32:00.00	1:34:00.00	41.8571	46.88	22.2	36.9362
184	1083	38	2	1	1172	1594	710	3472	10:43:00.00	11:09:00.00	11:45:00.00	12:15:00.00	0:26:00.00	0:36:00.00	0:30:00.00	1:32:00.00	45.0769	44.28	23.7	37.7391
185	9	32	2	1	1172	1594	710	3472	10:43:00.00	11:08:00.00	11:41:00.00	12:15:00.00	0:25:00.00	0:33:00.00	0:34:00.00	1:32:00.00	46.88	48.3	20.9	37.7391
186	185	34	2	1	1172	1594	710	3472	10:43:00.00	11:08:00.00	11:41:00.00	12:15:00.00	0:25:00.00	0:33:00.00	0:34:00.00	1:32:00.00	46.88	48.3	20.9	37.7391
187	1074	9	2	1	1172	1594	710	3472	10:43:00.00	11:14:00.00	12:06:00.00	12:36:00.00	0:31:00.00	0:52:00.00	0:30:00.00	1:53:00.00	37.8065	30.65	23.7	30.7257
188	1065	43	2	1	1172	1594	710	3472	10:43:00.00	11:15:00.00	12:06:00.00	12:36:00.00	0:32:00.00	0:51:00.00	0:30:00.00	1:53:00.00	36.625	31.25	23.7	30.7257
189	471	14	2	1	1172	1594	710	3472	10:43:00.00	11:14:00.00	12:06:00.00	12:36:00.00	0:31:00.00	0:52:00.00	0:30:00.00	1:53:00.00	37.8065	30.65	23.7	30.7257
190	1070	42	2	1	1172	1594	710	3472	10:43:00.00	11:15:00.00	12:06:00.00	12:36:00.00	0:32:00.00	0:51:00.00	0:30:00.00	1:53:00.00	36.625	31.25	23.7	30.7257
191	335	8	2	1	1172	1594	710	3472	10:43:00.00	11:14:00.00	12:06:00.00	12:36:00.00	0:31:00.00	0:52:00.00	0:30:00.00	1:53:00.00	37.8065	30.65	23.7	30.7257
192	1052	42	1	1	1172	1594	710	3472	10:43:00.00	11:15:00.00	12:06:00.00	12:36:00.00	0:32:00.00	0:51:00.00	0:30:00.00	1:53:00.00	36.625	31.25	23.7	30.7257
193	136	44	2	1	1172	1594	710	3472	10:43:00.00	11:20:00.00	12:01:00.00	12:40:00.00	0:37:00.00	0:41:00.00	0:39:00.00	1:57:00.00	31.6757	38.88	18.2	29.6752
194	79	43	1	1	1172	1594	710	3472	10:43:00.00	11:20:00.00	12:01:00.00	12:40:00.00	0:37:00.00	0:41:00.00	0:39:00.00	1:57:00.00	31.6757	38.88	18.2	29.6752
195	45	23	1	1	1172	1594	710	3472	10:43:00.00	11:11:00.00	11:50:00.00	12:21:00.00	0:28:00.00	0:39:00.00	0:31:00.00	1:38:00.00	41.8571	40.87	22.9	35.4286
196	376	23	2	1	1172	1594	710	3472	10:43:00.00	11:11:00.00	11:50:00.00	12:21:00.00	0:28:00.00	0:39:00.00	0:31:00.00	1:38:00.00	41.8571	40.87	22.9	35.4286
202	43	46	1	1	1172	1594	710	3472	11:07:00.00	11:40:00.00	12:11:00.00	12:37:00.00	0:33:00.00	0:31:00.00	0:26:00.00	1:30:00.00	35.5152	51.42	27.3	38.5778
203	487	41	2	1	1172	1594	710	3472	11:07:00.00	11:40:00.00	12:11:00.00	12:37:00.00	0:33:00.00	0:31:00.00	0:26:00.00	1:30:00.00	35.5152	51.42	27.3	38.5778
204	1068	39	2	1	1172	1594	710	3472	11:07:00.00	11:40:00.00	12:10:00.00	12:37:00.00	0:33:00.00	0:30:00.00	0:27:00.00	1:30:00.00	35.5152	53.13	26.3	38.5778
205	1075	35	2	1	1172	1594	710	3472	11:07:00.00	11:40:00.00	12:10:00.00	12:37:00.00	0:33:00.00	0:30:00.00	0:27:00.00	1:30:00.00	35.5152	53.13	26.3	38.5778
206	187	33	2	1	1172	1594	710	3472	11:07:00.00	11:36:00.00	12:07:00.00	12:33:00.00	0:29:00.00	0:31:00.00	0:26:00.00	1:26:00.00	40.4138	51.42	27.3	40.3721
207	91	36	1	1	1172	1594	710	3472	11:07:00.00	11:36:00.00	12:07:00.00	12:33:00.00	0:29:00.00	0:31:00.00	0:26:00.00	1:26:00.00	40.4138	51.42	27.3	40.3721
208	452	31	2	1	1172	1594	710	3472	11:07:00.00	11:47:00.00	12:17:00.00	12:40:00.00	0:40:00.00	0:30:00.00	0:23:00.00	1:33:00.00	29.3	53.13	30.9	37.3333
209	373	37	1	1	1172	1594	710	3472	11:07:00.00	11:48:00.00	12:17:00.00	12:40:00.00	0:41:00.00	0:29:00.00	0:23:00.00	1:33:00.00	28.5854	54.97	30.9	37.3333
210	368	35	1	1	1172	1594	710	3472	11:07:00.00	11:47:00.00	12:21:00.00	12:52:00.00	0:40:00.00	0:34:00.00	0:31:00.00	1:45:00.00	29.3	46.88	22.9	33.0667
211	337	25	2	1	1172	1594	710	3472	11:07:00.00	11:47:00.00	12:21:00.00	12:52:00.00	0:40:00.00	0:34:00.00	0:31:00.00	1:45:00.00	29.3	46.88	22.9	33.0667
212	114	30	2	1	1172	1594	710	3472	11:07:00.00	11:51:00.00	12:35:00.00	13:11:00.00	0:44:00.00	0:44:00.00	0:36:00.00	2:04:00.00	26.6364	36.23	19.7	28
213	111	29	1	1	1172	1594	710	3472	11:07:00.00	11:51:00.00	12:35:00.00	13:11:00.00	0:44:00.00	0:44:00.00	0:36:00.00	2:04:00.00	26.6364	36.23	19.7	28
214	501	47	2	1	1172	1594	710	3472	11:07:00.00	11:45:00.00	12:22:00.00	12:53:00.00	0:38:00.00	0:37:00.00	0:31:00.00	1:46:00.00	30.8421	43.08	22.9	32.7547
216	84	45	1	1	1172	1594	710	3472	11:07:00.00	11:50:00.00	12:19:00.00	12:52:00.00	0:43:00.00	0:29:00.00	0:33:00.00	1:45:00.00	27.2558	54.97	21.5	33.0667
217	456	44	1	1	1172	1594	710	3472	11:07:00.00	11:50:00.00	12:19:00.00	12:52:00.00	0:43:00.00	0:29:00.00	0:33:00.00	1:45:00.00	27.2558	54.97	21.5	33.0667
218	315	35	2	1	1172	1594	710	3472	11:07:00.00	11:50:00.00	12:19:00.00	12:52:00.00	0:43:00.00	0:29:00.00	0:33:00.00	1:45:00.00	27.2558	54.97	21.5	33.0667
219	457	37	2	1	1172	1594	710	3472	11:07:00.00	11:50:00.00	12:19:00.00	12:52:00.00	0:43:00.00	0:29:00.00	0:33:00.00	1:45:00.00	27.2558	54.97	21.5	33.0667
220	330	52	1	1	1172	1594	710	3472	11:07:00.00	11:55:00.00	12:27:00.00	12:58:00.00	0:48:00.00	0:32:00.00	0:31:00.00	1:51:00.00	24.4167	49.81	22.9	31.2793
221	399	49	2	1	1172	1594	710	3472	11:07:00.00	11:55:00.00	12:27:00.00	12:58:00.00	0:48:00.00	0:32:00.00	0:31:00.00	1:51:00.00	24.4167	49.81	22.9	31.2793
222	463	54	2	1	1172	1594	710	3472	11:07:00.00	11:55:00.00	12:27:00.00	12:58:00.00	0:48:00.00	0:32:00.00	0:31:00.00	1:51:00.00	24.4167	49.81	22.9	31.2793
223	124	55	1	1	1172	1594	710	3472	11:07:00.00	11:55:00.00	12:27:00.00	12:58:00.00	0:48:00.00	0:32:00.00	0:31:00.00	1:51:00.00	24.4167	49.81	22.9	31.2793
224	386	41	1	1	1172	1594	710	3472	11:07:00.00	11:52:00.00	12:23:00.00	12:56:00.00	0:45:00.00	0:31:00.00	0:33:00.00	1:49:00.00	26.0444	51.42	21.5	31.8532
225	108	67	2	1	1172	1594	710	3472	11:07:00.00	11:52:00.00	12:23:00.00	12:56:00.00	0:45:00.00	0:31:00.00	0:33:00.00	1:49:00.00	26.0444	51.42	21.5	31.8532
226	447	50	2	1	1172	1594	710	3472	11:07:00.00	11:52:00.00	12:23:00.00	12:56:00.00	0:45:00.00	0:31:00.00	0:33:00.00	1:49:00.00	26.0444	51.42	21.5	31.8532
227	426	50	1	1	1172	1594	710	3472	11:07:00.00	11:51:00.00	12:19:00.00	12:49:00.00	0:44:00.00	0:28:00.00	0:30:00.00	1:42:00.00	26.6364	56.93	23.7	34.0392
228	1232	57	1	1	1172	1594	710	3472	11:15:00.00	11:55:00.00	12:28:00.00	12:59:00.00	0:40:00.00	0:33:00.00	0:31:00.00	1:44:00.00	29.3	48.3	22.9	33.3846
229	1243	54	2	1	1172	1594	710	3472	11:15:00.00	11:51:00.00	12:38:00.00	13:12:00.00	0:36:00.00	0:47:00.00	0:34:00.00	1:57:00.00	32.5556	33.91	20.9	29.6752
230	1226	50	2	1	1172	1594	710	3472	11:15:00.00	11:54:00.00	12:38:00.00	14:06:00.00	0:39:00.00	0:44:00.00	1:28:00.00	2:51:00.00	30.0513	36.23	8.1	20.3041
231	379	39	2	1	1172	1594	710	3472	11:15:00.00	11:53:00.00	12:38:00.00	13:12:00.00	0:38:00.00	0:45:00.00	0:34:00.00	1:57:00.00	30.8421	35.42	20.9	29.6752
232	1230	61	1	1	1172	1594	710	3472	11:15:00.00	11:51:00.00	12:38:00.00	13:04:00.00	0:36:00.00	0:47:00.00	0:26:00.00	1:49:00.00	32.5556	33.91	27.3	31.8532
233	1221	42	1	1	1172	1594	710	3472	11:15:00.00	11:52:00.00	12:38:00.00	13:12:00.00	0:37:00.00	0:46:00.00	0:34:00.00	1:57:00.00	31.6757	34.65	20.9	29.6752
234	1231	55	1	1	1172	1594	710	3472	11:15:00.00	11:50:00.00	12:38:00.00	13:12:00.00	0:35:00.00	0:48:00.00	0:34:00.00	1:57:00.00	33.4857	33.21	20.9	29.6752
235	1238	66	1	1	1172	1594	710	3472	11:15:00.00	11:53:00.00	12:39:00.00	13:12:00.00	0:38:00.00	0:46:00.00	0:33:00.00	1:57:00.00	30.8421	34.65	21.5	29.6752
236	1115	56	2	1	1172	1594	710	3472	11:15:00.00	11:54:00.00	12:26:00.00	13:01:00.00	0:39:00.00	0:32:00.00	0:35:00.00	1:46:00.00	30.0513	49.81	20.3	32.7547
237	1227	54	2	1	1172	1594	710	3472	11:15:00.00	11:54:00.00	12:26:00.00	13:02:00.00	0:39:00.00	0:32:00.00	0:36:00.00	1:47:00.00	30.0513	49.81	19.7	32.4486
238	1226	60	2	1	1172	1594	710	3472	11:15:00.00	11:54:00.00	12:26:00.00	13:04:00.00	0:39:00.00	0:32:00.00	0:38:00.00	1:49:00.00	30.0513	49.81	18.7	31.8532
239	1240	45	1	1	1172	1594	710	3472	11:15:00.00	11:47:00.00	12:11:00.00	12:33:00.00	0:32:00.00	0:24:00.00	0:22:00.00	1:18:00.00	36.625	66.42	32.3	44.5128
240	503	43	1	1	1172	1594	710	3472	11:15:00.00	11:47:00.00	12:11:00.00	12:33:00.00	0:32:00.00	0:24:00.00	0:22:00.00	1:18:00.00	36.625	66.42	32.3	44.5128
241	1241	59	2	1	1172	1594	710	3472	11:15:00.00	11:56:00.00	12:30:00.00	13:02:00.00	0:41:00.00	0:34:00.00	0:32:00.00	1:47:00.00	28.5854	46.88	22.2	32.4486
242	95	60	2	1	1172	1594	710	3472	11:15:00.00	11:55:00.00	12:26:00.00	13:01:00.00	0:40:00.00	0:31:00.00	0:35:00.00	1:46:00.00	29.3	51.42	20.3	32.7547
243	425	64	1	1	1172	1594	710	3472	11:15:00.00	11:55:00.00	12:29:00.00	13:02:00.00	0:40:00.00	0:34:00.00	0:33:00.00	1:47:00.00	29.3	46.88	21.5	32.4486
244	1262	64	2	1	1172	1594	710	3472	11:15:00.00	11:55:00.00	12:30:00.00	13:01:00.00	0:40:00.00	0:35:00.00	0:31:00.00	1:46:00.00	29.3	45.54	22.9	32.7547
246	887	45	1	1	1172	1594	710	3472	11:21:00.00	11:59:00.00	12:34:00.00	13:15:00.00	0:38:00.00	0:35:00.00	0:41:00.00	1:54:00.00	30.8421	45.54	17.3	30.4561
247	876	49	2	1	1172	1594	710	3472	11:21:00.00	11:59:00.00	12:34:00.00	13:15:00.00	0:38:00.00	0:35:00.00	0:41:00.00	1:54:00.00	30.8421	45.54	17.3	30.4561
248	885	50	2	1	1172	1594	710	3472	11:21:00.00	11:59:00.00	12:34:00.00	13:15:00.00	0:38:00.00	0:35:00.00	0:41:00.00	1:54:00.00	30.8421	45.54	17.3	30.4561
249	875	55	1	1	1172	1594	710	3472	11:21:00.00	11:59:00.00	12:34:00.00	13:15:00.00	0:38:00.00	0:35:00.00	0:41:00.00	1:54:00.00	30.8421	45.54	17.3	30.4561
250	888	40	2	1	1172	1594	710	3472	11:21:00.00	11:57:00.00	12:30:00.00	13:03:00.00	0:36:00.00	0:33:00.00	0:33:00.00	1:42:00.00	32.5556	48.3	21.5	34.0392
251	886	39	2	1	1172	1594	710	3472	11:21:00.00	11:57:00.00	12:31:00.00	13:03:00.00	0:36:00.00	0:34:00.00	0:32:00.00	1:42:00.00	32.5556	46.88	22.2	34.0392
252	872	27	2	1	1172	1594	710	3472	11:21:00.00	11:52:00.00	12:29:00.00	13:03:00.00	0:31:00.00	0:37:00.00	0:34:00.00	1:42:00.00	37.8065	43.08	20.9	34.0392
253	874	30	1	1	1172	1594	710	3472	11:21:00.00	11:52:00.00	12:29:00.00	13:04:00.00	0:31:00.00	0:37:00.00	0:35:00.00	1:43:00.00	37.8065	43.08	20.3	33.7087
254	884	58	2	1	1172	1594	710	3472	11:21:00.00	11:50:00.00	12:17:00.00	12:37:00.00	0:29:00.00	0:27:00.00	0:20:00.00	1:16:00.00	40.4138	59.04	35.5	45.6842
255	883	61	1	1	1172	1594	710	3472	11:21:00.00	11:50:00.00	12:17:00.00	12:37:00.00	0:29:00.00	0:27:00.00	0:20:00.00	1:16:00.00	40.4138	59.04	35.5	45.6842
256	870	21	2	1	1172	1594	710	3472	11:21:00.00	11:58:00.00	12:25:00.00	12:53:00.00	0:37:00.00	0:27:00.00	0:28:00.00	1:32:00.00	31.6757	59.04	25.4	37.7391
257	873	33	2	1	1172	1594	710	3472	11:21:00.00	11:57:00.00	12:25:00.00	12:53:00.00	0:36:00.00	0:28:00.00	0:28:00.00	1:32:00.00	32.5556	56.93	25.4	37.7391
258	881	36	1	1	1172	1594	710	3472	11:21:00.00	11:39:00.00	12:01:00.00	12:19:00.00	0:18:00.00	0:22:00.00	0:18:00.00	0:58:00.00	65.1111	79.7	39.4	59.8621
259	871	35	2	1	1172	1594	710	3472	11:21:00.00	11:39:00.00	12:01:00.00	12:19:00.00	0:18:00.00	0:22:00.00	0:18:00.00	0:58:00.00	65.1111	79.7	39.4	59.8621
260	882	42	2	1	1172	1594	710	3472	11:21:00.00	11:51:00.00	12:16:00.00	12:38:00.00	0:30:00.00	0:25:00.00	0:22:00.00	1:17:00.00	39.0667	63.76	32.3	45.0909
261	869	41	1	1	1172	1594	710	3472	11:21:00.00	11:51:00.00	12:16:00.00	12:38:00.00	0:30:00.00	0:25:00.00	0:22:00.00	1:17:00.00	39.0667	63.76	32.3	45.0909
262	880	40	2	1	1172	1594	710	3472	11:21:00.00	11:52:00.00	12:22:00.00	12:46:00.00	0:31:00.00	0:30:00.00	0:24:00.00	1:25:00.00	37.8065	53.13	29.6	40.8471
263	867	42	1	1	1172	1594	710	3472	11:21:00.00	11:52:00.00	12:22:00.00	12:46:00.00	0:31:00.00	0:30:00.00	0:24:00.00	1:25:00.00	37.8065	53.13	29.6	40.8471
264	1197	60	2	1	1172	1594	710	3472	11:45:00.00	12:51:00.00	13:32:00.00	14:10:00.00	1:06:00.00	0:41:00.00	0:38:00.00	2:25:00.00	17.7576	38.88	18.7	23.9448
265	1280	51	2	1	1172	1594	710	3472	11:45:00.00	12:46:00.00	13:30:00.00	14:09:00.00	1:01:00.00	0:44:00.00	0:39:00.00	2:24:00.00	19.2131	36.23	18.2	24.1111
266	809	65	1	1	1172	1594	710	3472	11:45:00.00	12:46:00.00	13:30:00.00	14:03:00.00	1:01:00.00	0:44:00.00	0:33:00.00	2:18:00.00	19.2131	36.23	21.5	25.1594
267	375	58	2	1	1172	1594	710	3472	11:45:00.00	12:50:00.00	13:30:00.00	14:04:00.00	1:05:00.00	0:40:00.00	0:34:00.00	2:19:00.00	18.0308	39.85	20.9	24.9784
268	1203	58	2	1	1172	1594	710	3472	11:45:00.00	12:46:00.00	13:31:00.00	14:02:00.00	1:01:00.00	0:45:00.00	0:31:00.00	2:17:00.00	19.2131	35.42	22.9	25.3431
269	1247	53	1	1	1172	1594	710	3472	11:45:00.00	12:52:00.00	13:30:00.00	14:06:00.00	1:07:00.00	0:38:00.00	0:36:00.00	2:21:00.00	17.4925	41.95	19.7	24.6241
270	1202	39	1	1	1172	1594	710	3472	11:45:00.00	12:52:00.00	13:30:00.00	14:06:00.00	1:07:00.00	0:38:00.00	0:36:00.00	2:21:00.00	17.4925	41.95	19.7	24.6241
271	1114	65	1	1	1172	1594	710	3472	11:45:00.00	12:46:00.00	13:31:00.00	14:02:00.00	1:01:00.00	0:45:00.00	0:31:00.00	2:17:00.00	19.2131	35.42	22.9	25.3431
272	1209	13	1	1	1172	1594	710	3472	11:45:00.00	12:52:00.00	13:30:00.00	14:03:00.00	1:07:00.00	0:38:00.00	0:33:00.00	2:18:00.00	17.4925	41.95	21.5	25.1594
273	1211	48	2	1	1172	1594	710	3472	11:45:00.00	12:52:00.00	13:30:00.00	14:03:00.00	1:07:00.00	0:38:00.00	0:33:00.00	2:18:00.00	17.4925	41.95	21.5	25.1594
274	109	51	1	1	1172	1594	710	3472	11:45:00.00	12:52:00.00	13:30:00.00	14:03:00.00	1:07:00.00	0:38:00.00	0:33:00.00	2:18:00.00	17.4925	41.95	21.5	25.1594
275	31	37	1	1	1172	1594	710	3472	11:45:00.00	12:52:00.00	13:30:00.00	14:04:00.00	1:07:00.00	0:38:00.00	0:34:00.00	2:19:00.00	17.4925	41.95	20.9	24.9784
276	1205	46	1	1	1172	1594	710	3472	11:45:00.00	12:52:00.00	13:30:00.00	14:04:00.00	1:07:00.00	0:38:00.00	0:34:00.00	2:19:00.00	17.4925	41.95	20.9	24.9784
277	89	60	1	1	1172	1594	710	3472	11:45:00.00	12:51:00.00	13:30:00.00	14:05:00.00	1:06:00.00	0:39:00.00	0:35:00.00	2:20:00.00	17.7576	40.87	20.3	24.8
278	1213	62	1	1	1172	1594	710	3472	11:45:00.00	12:49:00.00	13:31:00.00	14:06:00.00	1:04:00.00	0:42:00.00	0:35:00.00	2:21:00.00	18.3125	37.95	20.3	24.6241
279	1194	64	1	1	1172	1594	710	3472	11:45:00.00	12:49:00.00	13:31:00.00	14:06:00.00	1:04:00.00	0:42:00.00	0:35:00.00	2:21:00.00	18.3125	37.95	20.3	24.6241
280	1195	68	1	1	1172	1594	710	3472	11:45:00.00	12:46:00.00	13:30:00.00	14:03:00.00	1:01:00.00	0:44:00.00	0:33:00.00	2:18:00.00	19.2131	36.23	21.5	25.1594
281	1210	72	1	1	1172	1594	710	3472	11:45:00.00	12:46:00.00	13:30:00.00	14:03:00.00	1:01:00.00	0:44:00.00	0:33:00.00	2:18:00.00	19.2131	36.23	21.5	25.1594
282	1196	73	2	1	1172	1594	710	3472	11:45:00.00	12:50:00.00	13:30:00.00	14:03:00.00	1:05:00.00	0:40:00.00	0:33:00.00	2:18:00.00	18.0308	39.85	21.5	25.1594
283	1207	64	1	1	1172	1594	710	3472	11:45:00.00	12:50:00.00	13:30:00.00	14:03:00.00	1:05:00.00	0:40:00.00	0:33:00.00	2:18:00.00	18.0308	39.85	21.5	25.1594
284	1208	69	2	1	1172	1594	710	3472	11:45:00.00	12:50:00.00	13:30:00.00	14:04:00.00	1:05:00.00	0:40:00.00	0:34:00.00	2:19:00.00	18.0308	39.85	20.9	24.9784
285	1193	75	2	1	1172	1594	710	3472	11:45:00.00	12:50:00.00	13:31:00.00	14:05:00.00	1:05:00.00	0:41:00.00	0:34:00.00	2:20:00.00	18.0308	38.88	20.9	24.8
286	397	39	2	1	1172	1594	710	3472	11:45:00.00	12:51:00.00	13:31:00.00	14:06:00.00	1:06:00.00	0:40:00.00	0:35:00.00	2:21:00.00	17.7576	39.85	20.3	24.6241
287	404	63	2	1	1172	1594	710	3472	11:45:00.00	12:51:00.00	13:31:00.00	14:06:00.00	1:06:00.00	0:40:00.00	0:35:00.00	2:21:00.00	17.7576	39.85	20.3	24.6241
288	170	37	2	1	1172	1594	710	3472	11:45:00.00	12:51:00.00	13:31:00.00	14:06:00.00	1:06:00.00	0:40:00.00	0:35:00.00	2:21:00.00	17.7576	39.85	20.3	24.6241
289	1198	56	1	1	1172	1594	710	3472	11:45:00.00	12:46:00.00	13:31:00.00	14:06:00.00	1:01:00.00	0:45:00.00	0:35:00.00	2:21:00.00	19.2131	35.42	20.3	24.6241
290	1200	58	1	1	1172	1594	710	3472	11:45:00.00	12:46:00.00	13:31:00.00	14:06:00.00	1:01:00.00	0:45:00.00	0:35:00.00	2:21:00.00	19.2131	35.42	20.3	24.6241
291	1201	68	1	1	1172	1594	710	3472	11:45:00.00	12:51:00.00	13:31:00.00	14:05:00.00	1:06:00.00	0:40:00.00	0:34:00.00	2:20:00.00	17.7576	39.85	20.9	24.8
292	1206	75	1	1	1172	1594	710	3472	11:45:00.00	12:51:00.00	13:31:00.00	14:05:00.00	1:06:00.00	0:40:00.00	0:34:00.00	2:20:00.00	17.7576	39.85	20.9	24.8
293	1277	24	1	1	1172	1594	710	3472	11:45:00.00	12:51:00.00	13:30:00.00	14:12:00.00	1:06:00.00	0:39:00.00	0:42:00.00	2:27:00.00	17.7576	40.87	16.9	23.619
294	1275	53	1	1	1172	1594	710	3472	11:45:00.00	12:52:00.00	13:30:00.00	14:13:00.00	1:07:00.00	0:38:00.00	0:43:00.00	2:28:00.00	17.4925	41.95	16.5	23.4595
295	34	51	1	1	1172	1594	710	3472	11:45:00.00	12:52:00.00	13:31:00.00	14:09:00.00	1:07:00.00	0:39:00.00	0:38:00.00	2:24:00.00	17.4925	40.87	18.7	24.1111
296	398	52	1	1	1172	1594	710	3472	11:45:00.00	12:52:00.00	13:30:00.00	14:12:00.00	1:07:00.00	0:38:00.00	0:42:00.00	2:27:00.00	17.4925	41.95	16.9	23.619
297	1204	54	2	1	1172	1594	710	3472	11:45:00.00	12:52:00.00	13:31:00.00	14:09:00.00	1:07:00.00	0:39:00.00	0:38:00.00	2:24:00.00	17.4925	40.87	18.7	24.1111
298	2	45	1	1	1172	1594	710	3472	11:45:00.00	12:51:00.00	13:31:00.00	14:13:00.00	1:06:00.00	0:40:00.00	0:42:00.00	2:28:00.00	17.7576	39.85	16.9	23.4595
299	85	51	1	1	1172	1594	710	3472	11:45:00.00	12:50:00.00	13:32:00.00	14:04:00.00	1:05:00.00	0:42:00.00	0:32:00.00	2:19:00.00	18.0308	37.95	22.2	24.9784
300	1276	50	1	1	1172	1594	710	3472	11:45:00.00	12:51:00.00	13:31:00.00	14:13:00.00	1:06:00.00	0:40:00.00	0:42:00.00	2:28:00.00	17.7576	39.85	16.9	23.4595
301	394	57	2	1	1172	1594	710	3472	11:45:00.00	12:52:00.00	13:32:00.00	14:14:00.00	1:07:00.00	0:40:00.00	0:42:00.00	2:29:00.00	17.4925	39.85	16.9	23.302
302	346	52	1	1	1172	1594	710	3472	11:45:00.00	12:50:00.00	13:32:00.00	14:04:00.00	1:05:00.00	0:42:00.00	0:32:00.00	2:19:00.00	18.0308	37.95	22.2	24.9784
303	442	60	1	1	1172	1594	710	3472	11:45:00.00	12:52:00.00	13:31:00.00	14:13:00.00	1:07:00.00	0:39:00.00	0:42:00.00	2:28:00.00	17.4925	40.87	16.9	23.4595
304	782	60	2	1	1172	1594	710	3472	12:24:00.00	13:03:00.00	13:33:00.00	14:06:00.00	0:39:00.00	0:30:00.00	0:33:00.00	1:42:00.00	30.0513	53.13	21.5	34.0392
305	733	64	1	1	1172	1594	710	3472	12:24:00.00	13:03:00.00	13:33:00.00	14:06:00.00	0:39:00.00	0:30:00.00	0:33:00.00	1:42:00.00	30.0513	53.13	21.5	34.0392
306	779	59	1	1	1172	1594	710	3472	12:24:00.00	13:08:00.00	13:50:00.00	14:23:00.00	0:44:00.00	0:42:00.00	0:33:00.00	1:59:00.00	26.6364	37.95	21.5	29.1765
307	776	29	2	1	1172	1594	710	3472	12:24:00.00	13:06:00.00	13:54:00.00	14:34:00.00	0:42:00.00	0:48:00.00	0:40:00.00	2:10:00.00	27.9048	33.21	17.8	26.7077
308	765	42	1	1	1172	1594	710	3472	12:24:00.00	13:06:00.00	13:54:00.00	14:34:00.00	0:42:00.00	0:48:00.00	0:40:00.00	2:10:00.00	27.9048	33.21	17.8	26.7077
309	773	43	2	1	1172	1594	710	3472	12:24:00.00	13:06:00.00	13:54:00.00	14:34:00.00	0:42:00.00	0:48:00.00	0:40:00.00	2:10:00.00	27.9048	33.21	17.8	26.7077
310	774	54	1	1	1172	1594	710	3472	12:24:00.00	13:06:00.00	13:54:00.00	14:34:00.00	0:42:00.00	0:48:00.00	0:40:00.00	2:10:00.00	27.9048	33.21	17.8	26.7077
311	769	63	1	1	1172	1594	710	3472	12:24:00.00	12:57:00.00	13:24:00.00	13:49:00.00	0:33:00.00	0:27:00.00	0:25:00.00	1:25:00.00	35.5152	59.04	28.4	40.8471
312	762	56	2	1	1172	1594	710	3472	12:24:00.00	13:01:00.00	13:27:00.00	14:02:00.00	0:37:00.00	0:26:00.00	0:35:00.00	1:38:00.00	31.6757	61.31	20.3	35.4286
313	758	33	2	1	1172	1594	710	3472	12:24:00.00	13:01:00.00	13:28:00.00	14:02:00.00	0:37:00.00	0:27:00.00	0:34:00.00	1:38:00.00	31.6757	59.04	20.9	35.4286
314	768	57	1	1	1172	1594	710	3472	12:24:00.00	13:01:00.00	13:28:00.00	14:02:00.00	0:37:00.00	0:27:00.00	0:34:00.00	1:38:00.00	31.6757	59.04	20.9	35.4286
315	764	28	1	1	1172	1594	710	3472	12:24:00.00	13:01:00.00	13:28:00.00	14:02:00.00	0:37:00.00	0:27:00.00	0:34:00.00	1:38:00.00	31.6757	59.04	20.9	35.4286
316	763	46	1	1	1172	1594	710	3472	12:24:00.00	12:59:00.00	13:28:00.00	14:01:00.00	0:35:00.00	0:29:00.00	0:33:00.00	1:37:00.00	33.4857	54.97	21.5	35.7938
317	767	44	2	1	1172	1594	710	3472	12:24:00.00	12:59:00.00	13:28:00.00	14:01:00.00	0:35:00.00	0:29:00.00	0:33:00.00	1:37:00.00	33.4857	54.97	21.5	35.7938
318	759	31	2	1	1172	1594	710	3472	12:24:00.00	12:59:00.00	13:28:00.00	14:01:00.00	0:35:00.00	0:29:00.00	0:33:00.00	1:37:00.00	33.4857	54.97	21.5	35.7938
319	754	73	1	1	1172	1594	710	3472	12:24:00.00	12:59:00.00	13:28:00.00	14:01:00.00	0:35:00.00	0:29:00.00	0:33:00.00	1:37:00.00	33.4857	54.97	21.5	35.7938
320	714	44	1	1	1172	1594	710	3472	12:35:00.00	13:08:00.00	13:47:00.00	14:24:00.00	0:33:00.00	0:39:00.00	0:37:00.00	1:49:00.00	35.5152	40.87	19.2	31.8532
321	717	56	2	1	1172	1594	710	3472	12:35:00.00	13:08:00.00	13:47:00.00	14:24:00.00	0:33:00.00	0:39:00.00	0:37:00.00	1:49:00.00	35.5152	40.87	19.2	31.8532
322	719	54	2	1	1172	1594	710	3472	12:35:00.00	13:08:00.00	13:47:00.00	14:24:00.00	0:33:00.00	0:39:00.00	0:37:00.00	1:49:00.00	35.5152	40.87	19.2	31.8532
323	713	9	1	1	1172	1594	710	3472	12:35:00.00	13:08:00.00	13:47:00.00	14:24:00.00	0:33:00.00	0:39:00.00	0:37:00.00	1:49:00.00	35.5152	40.87	19.2	31.8532
324	716	11	1	1	1172	1594	710	3472	12:35:00.00	13:08:00.00	13:47:00.00	14:26:00.00	0:33:00.00	0:39:00.00	0:39:00.00	1:51:00.00	35.5152	40.87	18.2	31.2793
325	709	43	2	1	1172	1594	710	3472	12:35:00.00	13:10:00.00	13:47:00.00	14:39:00.00	0:35:00.00	0:37:00.00	0:52:00.00	2:04:00.00	33.4857	43.08	13.7	28
326	706	38	2	1	1172	1594	710	3472	12:35:00.00	13:10:00.00	13:47:00.00	14:22:00.00	0:35:00.00	0:37:00.00	0:35:00.00	1:47:00.00	33.4857	43.08	20.3	32.4486
327	715	37	1	1	1172	1594	710	3472	12:35:00.00	13:04:00.00	13:28:00.00	14:00:00.00	0:29:00.00	0:24:00.00	0:32:00.00	1:25:00.00	40.4138	66.42	22.2	40.8471
328	720	33	2	1	1172	1594	710	3472	12:35:00.00	13:04:00.00	13:28:00.00	14:00:00.00	0:29:00.00	0:24:00.00	0:32:00.00	1:25:00.00	40.4138	66.42	22.2	40.8471
329	718	43	2	1	1172	1594	710	3472	12:35:00.00	13:09:00.00	13:47:00.00	14:26:00.00	0:34:00.00	0:38:00.00	0:39:00.00	1:51:00.00	34.4706	41.95	18.2	31.2793
330	712	35	1	1	1172	1594	710	3472	12:35:00.00	13:01:00.00	13:24:00.00	13:41:00.00	0:26:00.00	0:23:00.00	0:17:00.00	1:06:00.00	45.0769	69.3	41.8	52.6061
331	708	34	1	1	1172	1594	710	3472	12:35:00.00	13:01:00.00	13:24:00.00	13:41:00.00	0:26:00.00	0:23:00.00	0:17:00.00	1:06:00.00	45.0769	69.3	41.8	52.6061
332	705	17	1	1	1172	1594	710	3472	12:35:00.00	13:13:00.00	14:21:00.00	15:22:00.00	0:38:00.00	1:08:00.00	1:01:00.00	2:47:00.00	30.8421	23.44	11.6	20.7904
333	1284	43	2	1	1172	1594	710	3472	12:35:00.00	13:15:00.00	14:21:00.00	15:22:00.00	0:40:00.00	1:06:00.00	1:01:00.00	2:47:00.00	29.3	24.15	11.6	20.7904
334	700	46	1	1	1172	1594	710	3472	12:35:00.00	13:15:00.00	14:21:00.00	15:22:00.00	0:40:00.00	1:06:00.00	1:01:00.00	2:47:00.00	29.3	24.15	11.6	20.7904
335	697	20	2	1	1172	1594	710	3472	12:35:00.00	13:15:00.00	14:21:00.00	15:22:00.00	0:40:00.00	1:06:00.00	1:01:00.00	2:47:00.00	29.3	24.15	11.6	20.7904
336	698	51	1	1	1172	1594	710	3472	12:35:00.00	13:13:00.00	14:21:00.00	15:20:00.00	0:38:00.00	1:08:00.00	0:59:00.00	2:45:00.00	30.8421	23.44	12	21.0424
337	1283	43	2	1	1172	1594	710	3472	12:35:00.00	13:10:00.00	14:21:00.00	15:21:00.00	0:35:00.00	1:11:00.00	1:00:00.00	2:46:00.00	33.4857	22.45	11.8	20.7904
338	1272	51	1	1	1172	1594	710	3472	12:35:00.00	13:13:00.00	14:21:00.00	15:21:00.00	0:38:00.00	1:08:00.00	1:00:00.00	2:46:00.00	30.8421	23.44	11.8	20.9157
339	702	49	1	1	1172	1594	710	3472	12:35:00.00	13:13:00.00	14:08:00.00	14:39:00.00	0:38:00.00	0:55:00.00	0:31:00.00	2:04:00.00	30.8421	28.98	22.9	28
340	701	62	1	1	1172	1594	710	3472	12:35:00.00	13:13:00.00	14:22:00.00	15:20:00.00	0:38:00.00	1:09:00.00	0:58:00.00	2:45:00.00	30.8421	23.1	12.2	21.0424
341	704	10	1	1	1172	1594	710	3472	12:35:00.00	13:04:00.00	13:46:00.00	14:39:00.00	0:29:00.00	0:42:00.00	0:53:00.00	2:04:00.00	40.4138	37.95	13.4	28
342	1271	12	2	1	1172	1594	710	3472	12:35:00.00	13:10:00.00	14:21:00.00	15:20:00.00	0:35:00.00	1:11:00.00	0:59:00.00	2:45:00.00	33.4857	22.45	12	21.0424
343	711	45	2	1	1172	1594	710	3472	12:35:00.00	13:04:00.00	13:46:00.00	14:38:00.00	0:29:00.00	0:42:00.00	0:52:00.00	2:03:00.00	40.4138	37.95	13.7	28.2276
344	707	15	2	1	1172	1594	710	3472	12:35:00.00	13:04:00.00	13:46:00.00	14:39:00.00	0:29:00.00	0:42:00.00	0:53:00.00	2:04:00.00	40.4138	37.95	13.4	28
345	699	46	2	1	1172	1594	710	3472	12:35:00.00	13:10:00.00	14:21:00.00	15:21:00.00	0:35:00.00	1:11:00.00	1:00:00.00	2:46:00.00	33.4857	22.45	11.8	20.9157
346	1097	43	1	1	1172	1594	710	3472	12:35:00.00	13:06:00.00	13:45:00.00	14:18:00.00	0:31:00.00	0:39:00.00	0:33:00.00	1:43:00.00	37.8065	40.87	21.5	33.7087
347	1101	42	2	1	1172	1594	710	3472	12:35:00.00	13:07:00.00	13:45:00.00	14:18:00.00	0:32:00.00	0:38:00.00	0:33:00.00	1:43:00.00	36.625	41.95	21.5	33.7087
348	1104	33	2	1	1172	1594	710	3472	12:35:00.00	13:06:00.00	13:45:00.00	14:18:00.00	0:31:00.00	0:39:00.00	0:33:00.00	1:43:00.00	37.8065	40.87	21.5	33.7087
349	1100	33	2	1	1172	1594	710	3472	12:35:00.00	13:06:00.00	13:45:00.00	14:18:00.00	0:31:00.00	0:39:00.00	0:33:00.00	1:43:00.00	37.8065	40.87	21.5	33.7087
350	1098	42	2	1	1172	1594	710	3472	12:35:00.00	13:07:00.00	13:45:00.00	14:18:00.00	0:32:00.00	0:38:00.00	0:33:00.00	1:43:00.00	36.625	41.95	21.5	33.7087
351	791	51	1	1	1172	1594	710	3472	12:35:00.00	13:07:00.00	13:45:00.00	14:18:00.00	0:32:00.00	0:38:00.00	0:33:00.00	1:43:00.00	36.625	41.95	21.5	33.7087
352	2001	50	1	2	1172	1594	710	3472	13:15:00.00	13:58:00.00	14:26:00.00	14:57:00.00	0:43:00.00	0:28:00.00	0:31:00.00	1:42:00.00	27.2558	56.93	22.9	34.0392
353	2002	45	2	2	1172	1594	710	3472	13:15:00.00	13:58:00.00	14:26:00.00	14:57:00.00	0:43:00.00	0:28:00.00	0:31:00.00	1:42:00.00	27.2558	56.93	22.9	34.0392
354	2003	43	2	2	1172	1594	710	3472	13:15:00.00	13:58:00.00	14:26:00.00	14:56:00.00	0:43:00.00	0:28:00.00	0:30:00.00	1:41:00.00	27.2558	56.93	23.7	34.3762
355	2004	49	1	2	1172	1594	710	3472	13:15:00.00	13:58:00.00	14:26:00.00	14:56:00.00	0:43:00.00	0:28:00.00	0:30:00.00	1:41:00.00	27.2558	56.93	23.7	34.3762
356	2005	15	1	2	1172	1594	710	3472	13:15:00.00	13:58:00.00	14:26:00.00	14:56:00.00	0:43:00.00	0:28:00.00	0:30:00.00	1:41:00.00	27.2558	56.93	23.7	34.3762
357	2006	11	1	2	1172	1594	710	3472	13:15:00.00	13:58:00.00	14:26:00.00	14:56:00.00	0:43:00.00	0:28:00.00	0:30:00.00	1:41:00.00	27.2558	56.93	23.7	34.3762
358	2007	52	2	2	1172	1594	710	3472	13:15:00.00	13:58:00.00	14:26:00.00	14:56:00.00	0:43:00.00	0:28:00.00	0:30:00.00	1:41:00.00	27.2558	56.93	23.7	34.3762
359	2008	56	1	2	1172	1594	710	3472	13:15:00.00	13:58:00.00	14:26:00.00	14:56:00.00	0:43:00.00	0:28:00.00	0:30:00.00	1:41:00.00	27.2558	56.93	23.7	34.3762
360	2009	20	2	2	1172	1594	710	3472	13:15:00.00	13:58:00.00	14:26:00.00	15:23:00.00	0:43:00.00	0:28:00.00	0:57:00.00	2:08:00.00	27.2558	56.93	12.5	27.125
361	2010	20	1	2	1172	1594	710	3472	13:15:00.00	13:58:00.00	14:26:00.00	15:23:00.00	0:43:00.00	0:28:00.00	0:57:00.00	2:08:00.00	27.2558	56.93	12.5	27.125
362	2011	44	1	2	1172	1594	710	3472	13:15:00.00	13:58:00.00	14:26:00.00	15:23:00.00	0:43:00.00	0:28:00.00	0:57:00.00	2:08:00.00	27.2558	56.93	12.5	27.125
363	2012	39	2	2	1172	1594	710	3472	13:15:00.00	13:58:00.00	14:26:00.00	15:23:00.00	0:43:00.00	0:28:00.00	0:57:00.00	2:08:00.00	27.2558	56.93	12.5	27.125
364	2013	38	2	2	1172	1594	710	3472	13:15:00.00	13:58:00.00	14:26:00.00	15:24:00.00	0:43:00.00	0:28:00.00	0:58:00.00	2:09:00.00	27.2558	56.93	12.2	26.9147
365	2014	40	1	2	1172	1594	710	3472	13:15:00.00	13:58:00.00	14:26:00.00	15:24:00.00	0:43:00.00	0:28:00.00	0:58:00.00	2:09:00.00	27.2558	56.93	12.2	26.9147
366	2015	8	2	2	1172	1594	710	3472	13:15:00.00	13:58:00.00	14:26:00.00	15:25:00.00	0:43:00.00	0:28:00.00	0:59:00.00	2:10:00.00	27.2558	56.93	12	26.7077
367	2016	9	2	2	1172	1594	710	3472	13:15:00.00	13:58:00.00	14:26:00.00	15:25:00.00	0:43:00.00	0:28:00.00	0:59:00.00	2:10:00.00	27.2558	56.93	12	26.7077
368	2017	54	1	2	1172	1594	710	3472	13:15:00.00	13:58:00.00	14:26:00.00	15:28:00.00	0:43:00.00	0:28:00.00	1:02:00.00	2:13:00.00	27.2558	56.93	11.5	26.1053
369	2018	52	2	2	1172	1594	710	3472	13:15:00.00	13:58:00.00	14:26:00.00	15:28:00.00	0:43:00.00	0:28:00.00	1:02:00.00	2:13:00.00	27.2558	56.93	11.5	26.1053
370	2019	57	1	2	1172	1594	710	3472	13:15:00.00	13:58:00.00	14:26:00.00	15:28:00.00	0:43:00.00	0:28:00.00	1:02:00.00	2:13:00.00	27.2558	56.93	11.5	26.1053
371	2020	49	2	2	1172	1594	710	3472	13:15:00.00	13:58:00.00	14:26:00.00	15:28:00.00	0:43:00.00	0:28:00.00	1:02:00.00	2:13:00.00	27.2558	56.93	11.5	26.1053
372	2021	37	2	2	1172	1594	710	3472	13:15:00.00	13:58:00.00	14:26:00.00	15:28:00.00	0:43:00.00	0:28:00.00	1:02:00.00	2:13:00.00	27.2558	56.93	11.5	26.1053
373	2022	38	1	2	1172	1594	710	3472	13:15:00.00	13:58:00.00	14:26:00.00	15:29:00.00	0:43:00.00	0:28:00.00	1:03:00.00	2:14:00.00	27.2558	56.93	11.3	25.9104
374	2023	56	2	2	1172	1594	710	3472	13:15:00.00	13:58:00.00	14:26:00.00	15:29:00.00	0:43:00.00	0:28:00.00	1:03:00.00	2:14:00.00	27.2558	56.93	11.3	25.9104
375	2024	43	2	2	1172	1594	710	3472	13:15:00.00	13:58:00.00	14:26:00.00	15:30:00.00	0:43:00.00	0:28:00.00	1:04:00.00	2:15:00.00	27.2558	56.93	11.1	25.7185
376	2025	14	1	2	1172	1594	710	3472	13:15:00.00	13:58:00.00	14:26:00.00	15:30:00.00	0:43:00.00	0:28:00.00	1:04:00.00	2:15:00.00	27.2558	56.93	11.1	25.7185
377	2026	49	2	2	1172	1594	710	3472	13:15:00.00	13:58:00.00	14:26:00.00	15:30:00.00	0:43:00.00	0:28:00.00	1:04:00.00	2:15:00.00	27.2558	56.93	11.1	25.7185
378	2027	78	1	2	1172	1594	710	3472	13:15:00.00	13:58:00.00	14:26:00.00	15:30:00.00	0:43:00.00	0:28:00.00	1:04:00.00	2:15:00.00	27.2558	56.93	11.1	25.7185
379	2028	41	2	2	1172	1594	710	3472	13:15:00.00	13:58:00.00	14:26:00.00	15:30:00.00	0:43:00.00	0:28:00.00	1:04:00.00	2:15:00.00	27.2558	56.93	11.1	25.7185
380	2029	39	2	2	1172	1594	710	3472	13:15:00.00	13:58:00.00	14:26:00.00	15:38:00.00	0:43:00.00	0:28:00.00	1:12:00.00	2:23:00.00	27.2558	56.93	9.9	24.2797
381	234	27	1	2	1172	1594	710	3472	13:15:00.00	13:58:00.00	14:26:00.00	14:57:00.00	0:43:00.00	0:28:00.00	0:31:00.00	1:42:00.00	27.2558	56.93	22.9	34.0392
382	2030	30	1	2	1172	1594	710	3472	13:15:00.00	13:58:00.00	14:26:00.00	15:38:00.00	0:43:00.00	0:28:00.00	1:12:00.00	2:23:00.00	27.2558	56.93	9.9	24.2797
383	2031	25	1	2	1172	1594	710	3472	13:15:00.00	13:58:00.00	14:26:00.00	14:57:00.00	0:43:00.00	0:28:00.00	0:31:00.00	1:42:00.00	27.2558	56.93	22.9	34.0392
384	2032	33	1	2	1172	1594	710	3472	13:15:00.00	13:58:00.00	14:26:00.00	14:57:00.00	0:43:00.00	0:28:00.00	0:31:00.00	1:42:00.00	27.2558	56.93	22.9	34.0392
385	566	64	2	1	1172	1594	710	3472	14:05:00.00	14:35:00.00	15:08:00.00	15:32:00.00	0:30:00.00	0:33:00.00	0:24:00.00	1:27:00.00	39.0667	48.3	29.6	39.908
386	723	69	1	1	1172	1594	710	3472	14:05:00.00	14:35:00.00	15:08:00.00	15:31:00.00	0:30:00.00	0:33:00.00	0:23:00.00	1:26:00.00	39.0667	48.3	30.9	40.3721
387	724	60	2	1	1172	1594	710	3472	14:05:00.00	14:29:00.00	15:01:00.00	15:19:00.00	0:24:00.00	0:32:00.00	0:18:00.00	1:14:00.00	48.8333	49.81	39.4	46.9189
388	574	67	1	1	1172	1594	710	3472	14:05:00.00	14:28:00.00	15:01:00.00	15:19:00.00	0:23:00.00	0:33:00.00	0:18:00.00	1:14:00.00	50.9565	48.3	39.4	46.9189
389	727	66	2	1	1172	1594	710	3472	14:05:00.00	14:28:00.00	15:01:00.00	15:21:00.00	0:23:00.00	0:33:00.00	0:20:00.00	1:16:00.00	50.9565	48.3	35.5	45.6842
390	722	67	1	1	1172	1594	710	3472	14:05:00.00	14:28:00.00	15:01:00.00	15:21:00.00	0:23:00.00	0:33:00.00	0:20:00.00	1:16:00.00	50.9565	48.3	35.5	45.6842
391	573	63	1	1	1172	1594	710	3472	14:05:00.00	14:28:00.00	15:01:00.00	15:19:00.00	0:23:00.00	0:33:00.00	0:18:00.00	1:14:00.00	50.9565	48.3	39.4	46.9189
392	728	82	1	1	1172	1594	710	3472	14:05:00.00	14:34:00.00	15:08:00.00	15:32:00.00	0:29:00.00	0:34:00.00	0:24:00.00	1:27:00.00	40.4138	46.88	29.6	39.908
393	730	65	2	1	1172	1594	710	3472	14:05:00.00	14:36:00.00	15:11:00.00	15:40:00.00	0:31:00.00	0:35:00.00	0:29:00.00	1:35:00.00	37.8065	45.54	24.5	36.5474
394	564	79	1	1	1172	1594	710	3472	14:05:00.00	14:28:00.00	15:01:00.00	15:19:00.00	0:23:00.00	0:33:00.00	0:18:00.00	1:14:00.00	50.9565	48.3	39.4	46.9189
395	568	55	1	1	1172	1594	710	3472	14:05:00.00	14:36:00.00	15:08:00.00	15:32:00.00	0:31:00.00	0:32:00.00	0:24:00.00	1:27:00.00	37.8065	49.81	29.6	39.908
396	570	55	2	1	1172	1594	710	3472	14:05:00.00	14:35:00.00	15:08:00.00	15:30:00.00	0:30:00.00	0:33:00.00	0:22:00.00	1:25:00.00	39.0667	48.3	32.3	40.8471
397	721	79	2	1	1172	1594	710	3472	14:05:00.00	14:34:00.00	15:08:00.00	15:32:00.00	0:29:00.00	0:34:00.00	0:24:00.00	1:27:00.00	40.4138	46.88	29.6	39.908
398	571	70	1	1	1172	1594	710	3472	14:05:00.00	14:35:00.00	15:08:00.00	15:34:00.00	0:30:00.00	0:33:00.00	0:26:00.00	1:29:00.00	39.0667	48.3	27.3	39.0112
399	575	10	2	1	1172	1594	710	3472	14:05:00.00	14:35:00.00	15:08:00.00	15:32:00.00	0:30:00.00	0:33:00.00	0:24:00.00	1:27:00.00	39.0667	48.3	29.6	39.908
400	576	74	2	1	1172	1594	710	3472	14:05:00.00	14:35:00.00	15:07:00.00	15:32:00.00	0:30:00.00	0:32:00.00	0:25:00.00	1:27:00.00	39.0667	49.81	28.4	39.908
401	731	11	1	1	1172	1594	710	3472	14:13:00.00	14:41:00.00	15:17:00.00	15:40:00.00	0:28:00.00	0:36:00.00	0:23:00.00	1:27:00.00	41.8571	44.28	30.9	39.908
402	726	40	2	1	1172	1594	710	3472	14:13:00.00	14:41:00.00	15:17:00.00	15:40:00.00	0:28:00.00	0:36:00.00	0:23:00.00	1:27:00.00	41.8571	44.28	30.9	39.908
403	729	44	1	1	1172	1594	710	3472	14:13:00.00	14:41:00.00	15:17:00.00	15:40:00.00	0:28:00.00	0:36:00.00	0:23:00.00	1:27:00.00	41.8571	44.28	30.9	39.908
404	732	46	2	1	1172	1594	710	3472	14:13:00.00	14:41:00.00	15:17:00.00	15:40:00.00	0:28:00.00	0:36:00.00	0:23:00.00	1:27:00.00	41.8571	44.28	30.9	39.908
405	725	16	1	1	1172	1594	710	3472	14:13:00.00	14:41:00.00	15:17:00.00	15:40:00.00	0:28:00.00	0:36:00.00	0:23:00.00	1:27:00.00	41.8571	44.28	30.9	39.908
406	142	47	1	1	1172	1594	710	3472	12:42:00.00	15:20:00.00	15:47:00.00	16:17:00.00	2:38:00.00	0:27:00.00	0:30:00.00	3:35:00.00	7.41772	59.04	23.7	16.1488
407	987	9	1	1	1172	1594	710	3472	12:42:00.00	15:20:00.00	15:47:00.00	16:17:00.00	2:38:00.00	0:27:00.00	0:30:00.00	3:35:00.00	7.41772	59.04	23.7	16.1488
408	565	43	2	1	1172	1594	710	3472	12:42:00.00	15:20:00.00	15:47:00.00	16:17:00.00	2:38:00.00	0:27:00.00	0:30:00.00	3:35:00.00	7.41772	59.04	23.7	16.1488
409	559	11	2	1	1172	1594	710	3472	12:42:00.00	15:20:00.00	15:47:00.00	16:17:00.00	2:38:00.00	0:27:00.00	0:30:00.00	3:35:00.00	7.41772	59.04	23.7	16.1488
410	572	34	2	1	1172	1594	710	3472	12:42:00.00	15:10:00.00	15:41:00.00	16:07:00.00	2:28:00.00	0:31:00.00	0:26:00.00	3:25:00.00	7.91892	51.42	27.3	16.9366
411	563	31	2	1	1172	1594	710	3472	12:42:00.00	15:10:00.00	15:40:00.00	16:05:00.00	2:28:00.00	0:30:00.00	0:25:00.00	3:23:00.00	7.91892	53.13	28.4	17.1034
412	569	32	2	1	1172	1594	710	3472	12:42:00.00	15:10:00.00	15:40:00.00	16:07:00.00	2:28:00.00	0:30:00.00	0:27:00.00	3:25:00.00	7.91892	53.13	26.3	16.9366
413	599	32	2	1	1172	1594	710	3472	12:42:00.00	15:10:00.00	15:40:00.00	16:07:00.00	2:28:00.00	0:30:00.00	0:27:00.00	3:25:00.00	7.91892	53.13	26.3	16.9366
414	561	32	2	1	1172	1594	710	3472	12:42:00.00	15:10:00.00	15:40:00.00	16:07:00.00	2:28:00.00	0:30:00.00	0:27:00.00	3:25:00.00	7.91892	53.13	26.3	16.9366
415	600	31	2	1	1172	1594	710	3472	12:42:00.00	15:10:00.00	15:41:00.00	16:07:00.00	2:28:00.00	0:31:00.00	0:26:00.00	3:25:00.00	7.91892	51.42	27.3	16.9366
416	596	31	2	1	1172	1594	710	3472	12:42:00.00	15:10:00.00	15:40:00.00	16:07:00.00	2:28:00.00	0:30:00.00	0:27:00.00	3:25:00.00	7.91892	53.13	26.3	16.9366
417	598	32	2	1	1172	1594	710	3472	12:42:00.00	15:10:00.00	15:41:00.00	16:07:00.00	2:28:00.00	0:31:00.00	0:26:00.00	3:25:00.00	7.91892	51.42	27.3	16.9366
418	594	33	2	1	1172	1594	710	3472	12:42:00.00	15:10:00.00	15:41:00.00	16:07:00.00	2:28:00.00	0:31:00.00	0:26:00.00	3:25:00.00	7.91892	51.42	27.3	16.9366
419	593	32	2	1	1172	1594	710	3472	12:42:00.00	15:10:00.00	15:41:00.00	16:07:00.00	2:28:00.00	0:31:00.00	0:26:00.00	3:25:00.00	7.91892	51.42	27.3	16.9366
420	597	31	2	1	1172	1594	710	3472	12:42:00.00	15:10:00.00	15:42:00.00	16:10:00.00	2:28:00.00	0:32:00.00	0:28:00.00	3:28:00.00	7.91892	49.81	25.4	16.6923
421	595	31	1	1	1172	1594	710	3472	12:42:00.00	15:10:00.00	15:42:00.00	16:10:00.00	2:28:00.00	0:32:00.00	0:28:00.00	3:28:00.00	7.91892	49.81	25.4	16.6923
422	742	54	1	1	1172	1594	710	3472	14:49:00.00	15:35:00.00	16:08:00.00	16:45:00.00	0:46:00.00	0:33:00.00	0:37:00.00	1:56:00.00	25.4783	48.3	19.2	29.931
423	741	46	2	1	1172	1594	710	3472	14:49:00.00	15:35:00.00	16:08:00.00	16:45:00.00	0:46:00.00	0:33:00.00	0:37:00.00	1:56:00.00	25.4783	48.3	19.2	29.931
424	744	51	2	1	1172	1594	710	3472	14:49:00.00	15:35:00.00	16:08:00.00	16:45:00.00	0:46:00.00	0:33:00.00	0:37:00.00	1:56:00.00	25.4783	48.3	19.2	29.931
425	743	54	1	1	1172	1594	710	3472	14:49:00.00	15:35:00.00	16:08:00.00	16:45:00.00	0:46:00.00	0:33:00.00	0:37:00.00	1:56:00.00	25.4783	48.3	19.2	29.931
426	733	52	2	1	1172	1594	710	3472	15:08:00.00	15:31:00.00	15:58:00.00	16:20:00.00	0:23:00.00	0:27:00.00	0:22:00.00	1:12:00.00	50.9565	59.04	32.3	48.2222
427	740	64	2	1	1172	1594	710	3472	15:08:00.00	15:31:00.00	15:58:00.00	16:20:00.00	0:23:00.00	0:27:00.00	0:22:00.00	1:12:00.00	50.9565	59.04	32.3	48.2222
428	737	49	2	1	1172	1594	710	3472	15:08:00.00	15:31:00.00	15:58:00.00	16:20:00.00	0:23:00.00	0:27:00.00	0:22:00.00	1:12:00.00	50.9565	59.04	32.3	48.2222
429	738	58	2	1	1172	1594	710	3472	15:08:00.00	15:31:00.00	15:58:00.00	16:20:00.00	0:23:00.00	0:27:00.00	0:22:00.00	1:12:00.00	50.9565	59.04	32.3	48.2222
430	734	59	2	1	1172	1594	710	3472	15:08:00.00	15:31:00.00	15:58:00.00	16:20:00.00	0:23:00.00	0:27:00.00	0:22:00.00	1:12:00.00	50.9565	59.04	32.3	48.2222
431	562	37	2	1	1172	1594	710	3472	15:08:00.00	15:37:00.00	16:14:00.00	16:38:00.00	0:29:00.00	0:37:00.00	0:24:00.00	1:30:00.00	40.4138	43.08	29.6	38.5778
432	557	39	1	1	1172	1594	710	3472	15:08:00.00	15:37:00.00	16:14:00.00	16:38:00.00	0:29:00.00	0:37:00.00	0:24:00.00	1:30:00.00	40.4138	43.08	29.6	38.5778
433	739	13	2	1	1172	1594	710	3472	15:08:00.00	15:37:00.00	16:14:00.00	16:37:00.00	0:29:00.00	0:37:00.00	0:23:00.00	1:29:00.00	40.4138	43.08	30.9	39.0112
434	735	12	1	1	1172	1594	710	3472	15:08:00.00	15:37:00.00	16:14:00.00	16:38:00.00	0:29:00.00	0:37:00.00	0:24:00.00	1:30:00.00	40.4138	43.08	29.6	38.5778
435	612	21	2	1	1172	1594	710	3472	15:37:00.00	16:15:00.00	16:43:00.00	17:12:00.00	0:38:00.00	0:28:00.00	0:29:00.00	1:35:00.00	30.8421	56.93	24.5	36.5474
436	609	22	1	1	1172	1594	710	3472	15:37:00.00	16:15:00.00	16:43:00.00	17:12:00.00	0:38:00.00	0:28:00.00	0:29:00.00	1:35:00.00	30.8421	56.93	24.5	36.5474
437	605	19	2	1	1172	1594	710	3472	15:37:00.00	16:15:00.00	16:43:00.00	17:12:00.00	0:38:00.00	0:28:00.00	0:29:00.00	1:35:00.00	30.8421	56.93	24.5	36.5474
438	613	23	1	1	1172	1594	710	3472	15:37:00.00	16:15:00.00	16:43:00.00	17:12:00.00	0:38:00.00	0:28:00.00	0:29:00.00	1:35:00.00	30.8421	56.93	24.5	36.5474
439	624	33	1	1	1172	1594	710	3472	15:46:00.00	16:32:00.00	17:02:00.00	17:31:00.00	0:46:00.00	0:30:00.00	0:29:00.00	1:45:00.00	25.4783	53.13	24.5	33.0667
440	615	35	1	1	1172	1594	710	3472	15:46:00.00	16:32:00.00	17:02:00.00	17:32:00.00	0:46:00.00	0:30:00.00	0:30:00.00	1:46:00.00	25.4783	53.13	23.7	32.7547
441	618	30	2	1	1172	1594	710	3472	15:46:00.00	16:16:00.00	16:49:00.00	17:12:00.00	0:30:00.00	0:33:00.00	0:23:00.00	1:26:00.00	39.0667	48.3	30.9	40.3721
442	623	30	1	1	1172	1594	710	3472	15:50:00.00	16:16:00.00	16:49:00.00	17:12:00.00	0:26:00.00	0:33:00.00	0:23:00.00	1:22:00.00	45.0769	48.3	30.9	42.3415
443	622	39	1	1	1172	1594	710	3472	15:50:00.00	16:27:00.00	16:58:00.00	17:37:00.00	0:37:00.00	0:31:00.00	0:39:00.00	1:47:00.00	31.6757	51.42	18.2	32.4486
444	621	37	2	1	1172	1594	710	3472	15:50:00.00	16:27:00.00	16:58:00.00	17:37:00.00	0:37:00.00	0:31:00.00	0:39:00.00	1:47:00.00	31.6757	51.42	18.2	32.4486
445	619	44	1	1	1172	1594	710	3472	15:50:00.00	16:17:00.00	16:44:00.00	17:08:00.00	0:27:00.00	0:27:00.00	0:24:00.00	1:18:00.00	43.4074	59.04	29.6	44.5128
446	610	4	2	1	1172	1594	710	3472	15:50:00.00	16:17:00.00	16:44:00.00	17:08:00.00	0:27:00.00	0:27:00.00	0:24:00.00	1:18:00.00	43.4074	59.04	29.6	44.5128
447	620	61	2	1	1172	1594	710	3472	15:50:00.00	16:15:00.00	16:41:00.00	17:05:00.00	0:25:00.00	0:26:00.00	0:24:00.00	1:15:00.00	46.88	61.31	29.6	46.2933
448	614	65	1	1	1172	1594	710	3472	15:50:00.00	16:16:00.00	16:41:00.00	17:05:00.00	0:26:00.00	0:25:00.00	0:24:00.00	1:15:00.00	45.0769	63.76	29.6	46.2933
449	216	36	2	2	1172	1594	710	3472	16:00:00.00	16:39:00.00	17:25:00.00	17:58:00.00	0:39:00.00	0:46:00.00	0:33:00.00	1:58:00.00	30.0513	34.65	21.5	29.4237
450	244	36	2	2	1172	1594	710	3472	16:00:00.00	16:39:00.00	17:25:00.00	17:58:00.00	0:39:00.00	0:46:00.00	0:33:00.00	1:58:00.00	30.0513	34.65	21.5	29.4237
451	970	36	2	2	1172	1594	710	3472	16:00:00.00	16:39:00.00	17:25:00.00	17:58:00.00	0:39:00.00	0:46:00.00	0:33:00.00	1:58:00.00	30.0513	34.65	21.5	29.4237
452	290	36	2	2	1172	1594	710	3472	16:00:00.00	16:39:00.00	17:24:00.00	17:58:00.00	0:39:00.00	0:45:00.00	0:34:00.00	1:58:00.00	30.0513	35.42	20.9	29.4237
453	273	26	1	2	1172	1594	710	3472	16:00:00.00	16:39:00.00	17:24:00.00	17:54:00.00	0:39:00.00	0:45:00.00	0:30:00.00	1:54:00.00	30.0513	35.42	23.7	30.4561
454	261	22	1	2	1172	1594	710	3472	16:00:00.00	16:39:00.00	17:24:00.00	17:54:00.00	0:39:00.00	0:45:00.00	0:30:00.00	1:54:00.00	30.0513	35.42	23.7	30.4561
455	233	48	2	2	1172	1594	710	3472	16:00:00.00	16:39:00.00	17:24:00.00	17:54:00.00	0:39:00.00	0:45:00.00	0:30:00.00	1:54:00.00	30.0513	35.42	23.7	30.4561
456	246	46	1	2	1172	1594	710	3472	16:00:00.00	16:39:00.00	17:24:00.00	17:54:00.00	0:39:00.00	0:45:00.00	0:30:00.00	1:54:00.00	30.0513	35.42	23.7	30.4561
457	213	13	1	2	1172	1594	710	3472	16:00:00.00	16:39:00.00	17:24:00.00	17:54:00.00	0:39:00.00	0:45:00.00	0:30:00.00	1:54:00.00	30.0513	35.42	23.7	30.4561
458	204	16	2	2	1172	1594	710	3472	16:00:00.00	16:39:00.00	17:24:00.00	17:54:00.00	0:39:00.00	0:45:00.00	0:30:00.00	1:54:00.00	30.0513	35.42	23.7	30.4561
459	237	51	2	2	1172	1594	710	3472	16:00:00.00	16:39:00.00	17:24:00.00	17:54:00.00	0:39:00.00	0:45:00.00	0:30:00.00	1:54:00.00	30.0513	35.42	23.7	30.4561
460	1148	53	1	2	1172	1594	710	3472	16:00:00.00	16:40:00.00	17:24:00.00	17:58:00.00	0:40:00.00	0:44:00.00	0:34:00.00	1:58:00.00	29.3	36.23	20.9	29.4237
461	1146	20	1	2	1172	1594	710	3472	16:00:00.00	16:39:00.00	17:24:00.00	17:58:00.00	0:39:00.00	0:45:00.00	0:34:00.00	1:58:00.00	30.0513	35.42	20.9	29.4237
462	1145	14	1	2	1172	1594	710	3472	16:00:00.00	16:39:00.00	17:24:00.00	17:58:00.00	0:39:00.00	0:45:00.00	0:34:00.00	1:58:00.00	30.0513	35.42	20.9	29.4237
463	215	28	2	2	1172	1594	710	3472	16:00:00.00	16:39:00.00	17:24:00.00	17:58:00.00	0:39:00.00	0:45:00.00	0:34:00.00	1:58:00.00	30.0513	35.42	20.9	29.4237
464	297	61	1	2	1172	1594	710	3472	16:00:00.00	16:39:00.00	17:24:00.00	17:58:00.00	0:39:00.00	0:45:00.00	0:34:00.00	1:58:00.00	30.0513	35.42	20.9	29.4237
465	1161	26	2	2	1172	1594	710	3472	16:00:00.00	16:39:00.00	17:24:00.00	17:58:00.00	0:39:00.00	0:45:00.00	0:34:00.00	1:58:00.00	30.0513	35.42	20.9	29.4237
466	221	56	1	2	1172	1594	710	3472	16:00:00.00	16:39:00.00	17:24:00.00	17:58:00.00	0:39:00.00	0:45:00.00	0:34:00.00	1:58:00.00	30.0513	35.42	20.9	29.4237
467	1144	55	1	2	1172	1594	710	3472	16:00:00.00	16:39:00.00	17:26:00.00	18:00:00.00	0:39:00.00	0:47:00.00	0:34:00.00	2:00:00.00	30.0513	33.91	20.9	28.9333
468	1147	52	1	2	1172	1594	710	3472	16:00:00.00	16:40:00.00	17:26:00.00	18:00:00.00	0:40:00.00	0:46:00.00	0:34:00.00	2:00:00.00	29.3	34.65	20.9	28.9333
469	228	10	1	2	1172	1594	710	3472	16:00:00.00	16:39:00.00	17:24:00.00	17:58:00.00	0:39:00.00	0:45:00.00	0:34:00.00	1:58:00.00	30.0513	35.42	20.9	29.4237
470	1162	49	1	2	1172	1594	710	3472	16:00:00.00	16:39:00.00	17:24:00.00	17:58:00.00	0:39:00.00	0:45:00.00	0:34:00.00	1:58:00.00	30.0513	35.42	20.9	29.4237
471	1150	22	2	2	1172	1594	710	3472	16:00:00.00	16:40:00.00	17:25:00.00	17:58:00.00	0:40:00.00	0:45:00.00	0:33:00.00	1:58:00.00	29.3	35.42	21.5	29.4237
472	1157	51	2	2	1172	1594	710	3472	16:00:00.00	16:40:00.00	17:25:00.00	17:58:00.00	0:40:00.00	0:45:00.00	0:33:00.00	1:58:00.00	29.3	35.42	21.5	29.4237
473	1163	22	1	2	1172	1594	710	3472	16:00:00.00	16:40:00.00	17:26:00.00	17:58:00.00	0:40:00.00	0:46:00.00	0:32:00.00	1:58:00.00	29.3	34.65	22.2	29.4237
474	975	15	1	2	1172	1594	710	3472	16:00:00.00	16:40:00.00	17:25:00.00	17:58:00.00	0:40:00.00	0:45:00.00	0:33:00.00	1:58:00.00	29.3	35.42	21.5	29.4237
475	1158	54	1	2	1172	1594	710	3472	16:00:00.00	16:40:00.00	17:26:00.00	17:58:00.00	0:40:00.00	0:46:00.00	0:32:00.00	1:58:00.00	29.3	34.65	22.2	29.4237
476	1031	59	2	1	1172	1594	710	3472	16:29:00.00	17:06:00.00	17:38:00.00	18:06:00.00	0:37:00.00	0:32:00.00	0:28:00.00	1:37:00.00	31.6757	49.81	25.4	35.7938
477	403	54	2	1	1172	1594	710	3472	16:29:00.00	17:09:00.00	17:40:00.00	18:11:00.00	0:40:00.00	0:31:00.00	0:31:00.00	1:42:00.00	29.3	51.42	22.9	34.0392
478	1017	62	2	1	1172	1594	710	3472	16:29:00.00	17:04:00.00	17:35:00.00	18:03:00.00	0:35:00.00	0:31:00.00	0:28:00.00	1:34:00.00	33.4857	51.42	25.4	36.9362
479	21	57	1	1	1172	1594	710	3472	16:29:00.00	17:09:00.00	17:39:00.00	18:06:00.00	0:40:00.00	0:30:00.00	0:27:00.00	1:37:00.00	29.3	53.13	26.3	35.7938
480	468	36	1	1	1172	1594	710	3472	16:29:00.00	17:06:00.00	17:40:00.00	18:16:00.00	0:37:00.00	0:34:00.00	0:36:00.00	1:47:00.00	31.6757	46.88	19.7	32.4486
481	992	51	1	1	1172	1594	710	3472	16:29:00.00	17:11:00.00	17:39:00.00	18:10:00.00	0:42:00.00	0:28:00.00	0:31:00.00	1:41:00.00	27.9048	56.93	22.9	34.3762
482	1300	41	2	1	1172	1594	710	3472	16:29:00.00	17:03:00.00	17:35:00.00	18:03:00.00	0:34:00.00	0:32:00.00	0:28:00.00	1:34:00.00	34.4706	49.81	25.4	36.9362
483	22	24	2	1	1172	1594	710	3472	16:29:00.00	17:04:00.00	17:34:00.00	18:03:00.00	0:35:00.00	0:30:00.00	0:29:00.00	1:34:00.00	33.4857	53.13	24.5	36.9362
484	384	50	1	1	1172	1594	710	3472	16:29:00.00	17:04:00.00	17:35:00.00	18:04:00.00	0:35:00.00	0:31:00.00	0:29:00.00	1:35:00.00	33.4857	51.42	24.5	36.5474
485	1038	31	1	1	1172	1594	710	3472	16:29:00.00	17:04:00.00	17:35:00.00	18:05:00.00	0:35:00.00	0:31:00.00	0:30:00.00	1:36:00.00	33.4857	51.42	23.7	36.1667
486	1118	36	1	1	1172	1594	710	3472	16:29:00.00	17:07:00.00	17:35:00.00	18:04:00.00	0:38:00.00	0:28:00.00	0:29:00.00	1:35:00.00	30.8421	56.93	24.5	36.5474
487	78	38	1	1	1172	1594	710	3472	16:29:00.00	17:04:00.00	17:36:00.00	18:05:00.00	0:35:00.00	0:32:00.00	0:29:00.00	1:36:00.00	33.4857	49.81	24.5	36.1667
488	73	57	2	1	1172	1594	710	3472	16:29:00.00	17:13:00.00	17:39:00.00	18:10:00.00	0:44:00.00	0:26:00.00	0:31:00.00	1:41:00.00	26.6364	61.31	22.9	34.3762
489	980	61	1	2	1172	1594	710	3472	16:39:00.00	17:17:00.00	18:04:00.00	18:36:00.00	0:38:00.00	0:47:00.00	0:32:00.00	1:57:00.00	30.8421	33.91	22.2	29.6752
490	217	61	1	2	1172	1594	710	3472	16:39:00.00	17:16:00.00	18:05:00.00	18:33:00.00	0:37:00.00	0:49:00.00	0:28:00.00	1:54:00.00	31.6757	32.53	25.4	30.4561
491	236	54	2	2	1172	1594	710	3472	16:39:00.00	17:16:00.00	18:05:00.00	18:36:00.00	0:37:00.00	0:49:00.00	0:31:00.00	1:57:00.00	31.6757	32.53	22.9	29.6752
492	982	54	1	2	1172	1594	710	3472	16:39:00.00	17:19:00.00	18:05:00.00	18:36:00.00	0:40:00.00	0:46:00.00	0:31:00.00	1:57:00.00	29.3	34.65	22.9	29.6752
493	282	51	2	2	1172	1594	710	3472	16:39:00.00	17:16:00.00	18:04:00.00	18:33:00.00	0:37:00.00	0:48:00.00	0:29:00.00	1:54:00.00	31.6757	33.21	24.5	30.4561
494	283	41	1	2	1172	1594	710	3472	16:39:00.00	17:16:00.00	18:05:00.00	18:32:00.00	0:37:00.00	0:49:00.00	0:27:00.00	1:53:00.00	31.6757	32.53	26.3	30.7257
495	256	43	2	2	1172	1594	710	3472	16:39:00.00	17:16:00.00	18:05:00.00	18:32:00.00	0:37:00.00	0:49:00.00	0:27:00.00	1:53:00.00	31.6757	32.53	26.3	30.7257
496	275	26	2	2	1172	1594	710	3472	16:39:00.00	17:16:00.00	18:04:00.00	18:32:00.00	0:37:00.00	0:48:00.00	0:28:00.00	1:53:00.00	31.6757	33.21	25.4	30.7257
497	310	25	2	2	1172	1594	710	3472	16:39:00.00	17:16:00.00	18:05:00.00	18:32:00.00	0:37:00.00	0:49:00.00	0:27:00.00	1:53:00.00	31.6757	32.53	26.3	30.7257
498	984	35	1	2	1172	1594	710	3472	16:39:00.00	17:17:00.00	18:05:00.00	18:36:00.00	0:38:00.00	0:48:00.00	0:31:00.00	1:57:00.00	30.8421	33.21	22.9	29.6752
499	1156	30	2	2	1172	1594	710	3472	16:39:00.00	17:17:00.00	18:05:00.00	18:36:00.00	0:38:00.00	0:48:00.00	0:31:00.00	1:57:00.00	30.8421	33.21	22.9	29.6752
500	977	32	2	2	1172	1594	710	3472	16:39:00.00	17:17:00.00	18:06:00.00	18:40:00.00	0:38:00.00	0:49:00.00	0:34:00.00	2:01:00.00	30.8421	32.53	20.9	28.6942
501	1164	31	1	2	1172	1594	710	3472	16:39:00.00	17:17:00.00	18:06:00.00	18:40:00.00	0:38:00.00	0:49:00.00	0:34:00.00	2:01:00.00	30.8421	32.53	20.9	28.6942
502	226	33	2	2	1172	1594	710	3472	16:39:00.00	17:19:00.00	18:06:00.00	18:40:00.00	0:40:00.00	0:47:00.00	0:34:00.00	2:01:00.00	29.3	33.91	20.9	28.6942
503	968	42	2	2	1172	1594	710	3472	16:39:00.00	17:19:00.00	18:06:00.00	18:40:00.00	0:40:00.00	0:47:00.00	0:34:00.00	2:01:00.00	29.3	33.91	20.9	28.6942
504	255	28	2	2	1172	1594	710	3472	16:45:00.00	17:33:00.00	18:22:00.00	18:59:00.00	0:48:00.00	0:49:00.00	0:37:00.00	2:14:00.00	24.4167	32.53	19.2	25.9104
505	286	29	1	2	1172	1594	710	3472	16:45:00.00	17:33:00.00	18:22:00.00	18:58:00.00	0:48:00.00	0:49:00.00	0:36:00.00	2:13:00.00	24.4167	32.53	19.7	26.1053
507	965	24	1	2	1172	1594	710	3472	16:45:00.00	17:33:00.00	18:22:00.00	18:59:00.00	0:48:00.00	0:49:00.00	0:37:00.00	2:14:00.00	24.4167	32.53	19.2	25.9104
508	972	26	1	2	1172	1594	710	3472	16:45:00.00	17:33:00.00	18:22:00.00	18:59:00.00	0:48:00.00	0:49:00.00	0:37:00.00	2:14:00.00	24.4167	32.53	19.2	25.9104
509	1149	34	1	2	1172	1594	710	3472	16:45:00.00	17:30:00.00	18:21:00.00	18:49:00.00	0:45:00.00	0:51:00.00	0:28:00.00	2:04:00.00	26.0444	31.25	25.4	28
510	969	36	2	2	1172	1594	710	3472	16:45:00.00	17:30:00.00	18:21:00.00	18:49:00.00	0:45:00.00	0:51:00.00	0:28:00.00	2:04:00.00	26.0444	31.25	25.4	28
511	208	40	2	2	1172	1594	710	3472	16:45:00.00	17:30:00.00	18:21:00.00	18:49:00.00	0:45:00.00	0:51:00.00	0:28:00.00	2:04:00.00	26.0444	31.25	25.4	28
512	201	27	1	2	1172	1594	710	3472	16:45:00.00	17:29:00.00	18:21:00.00	18:49:00.00	0:44:00.00	0:52:00.00	0:28:00.00	2:04:00.00	26.6364	30.65	25.4	28
513	294	26	2	2	1172	1594	710	3472	16:45:00.00	17:29:00.00	18:21:00.00	18:49:00.00	0:44:00.00	0:52:00.00	0:28:00.00	2:04:00.00	26.6364	30.65	25.4	28
514	287	35	1	2	1172	1594	710	3472	16:45:00.00	17:29:00.00	18:20:00.00	18:52:00.00	0:44:00.00	0:51:00.00	0:32:00.00	2:07:00.00	26.6364	31.25	22.2	27.3386
515	1141	46	1	2	1172	1594	710	3472	16:45:00.00	17:32:00.00	18:21:00.00	18:50:00.00	0:47:00.00	0:49:00.00	0:29:00.00	2:05:00.00	24.9362	32.53	24.5	27.776
516	1142	32	2	2	1172	1594	710	3472	16:45:00.00	17:30:00.00	18:20:00.00	18:56:00.00	0:45:00.00	0:50:00.00	0:36:00.00	2:11:00.00	26.0444	31.88	19.7	26.5038
517	205	66	2	2	1172	1594	710	3472	16:45:00.00	17:30:00.00	18:21:00.00	18:56:00.00	0:45:00.00	0:51:00.00	0:35:00.00	2:11:00.00	26.0444	31.25	20.3	26.5038
518	187	70	1	2	1172	1594	710	3472	16:45:00.00	17:30:00.00	18:21:00.00	18:56:00.00	0:45:00.00	0:51:00.00	0:35:00.00	2:11:00.00	26.0444	31.25	20.3	26.5038
519	123	18	2	2	1172	1594	710	3472	16:45:00.00	17:30:00.00	18:22:00.00	18:57:00.00	0:45:00.00	0:52:00.00	0:35:00.00	2:12:00.00	26.0444	30.65	20.3	26.303
520	152	17	1	2	1172	1594	710	3472	16:45:00.00	17:30:00.00	18:22:00.00	18:57:00.00	0:45:00.00	0:52:00.00	0:35:00.00	2:12:00.00	26.0444	30.65	20.3	26.303
521	293	39	1	2	1172	1594	710	3472	16:45:00.00	17:30:00.00	18:20:00.00	18:56:00.00	0:45:00.00	0:50:00.00	0:36:00.00	2:11:00.00	26.0444	31.88	19.7	26.5038
522	1052	52	1	2	1172	1594	710	3472	16:45:00.00	17:30:00.00	18:22:00.00	18:58:00.00	0:45:00.00	0:52:00.00	0:36:00.00	2:13:00.00	26.0444	30.65	19.7	26.1053
523	659	24	1	2	1172	1594	710	3472	16:45:00.00	17:30:00.00	18:21:00.00	18:57:00.00	0:45:00.00	0:51:00.00	0:36:00.00	2:12:00.00	26.0444	31.25	19.7	26.303
524	656	30	1	1	1172	1594	710	3472	16:50:00.00	17:15:00.00	17:35:00.00	17:58:00.00	0:25:00.00	0:20:00.00	0:23:00.00	1:08:00.00	46.88	79.7	30.9	51.0588
525	650	27	1	1	1172	1594	710	3472	16:50:00.00	17:15:00.00	17:35:00.00	17:58:00.00	0:25:00.00	0:20:00.00	0:23:00.00	1:08:00.00	46.88	79.7	30.9	51.0588
526	1070	28	1	1	1172	1594	710	3472	16:50:00.00	17:15:00.00	17:35:00.00	17:58:00.00	0:25:00.00	0:20:00.00	0:23:00.00	1:08:00.00	46.88	79.7	30.9	51.0588
527	693	28	1	1	1172	1594	710	3472	16:50:00.00	17:20:00.00	17:50:00.00	18:20:00.00	0:30:00.00	0:30:00.00	0:30:00.00	1:30:00.00	39.0667	53.13	23.7	38.5778
528	655	27	2	1	1172	1594	710	3472	16:50:00.00	17:20:00.00	17:50:00.00	18:21:00.00	0:30:00.00	0:30:00.00	0:31:00.00	1:31:00.00	39.0667	53.13	22.9	38.1538
529	145	15	1	1	1172	1594	710	3472	16:50:00.00	17:34:00.00	18:18:00.00	18:48:00.00	0:44:00.00	0:44:00.00	0:30:00.00	1:58:00.00	26.6364	36.23	23.7	29.4237
530	1263	50	1	1	1172	1594	710	3472	16:50:00.00	17:34:00.00	18:18:00.00	18:49:00.00	0:44:00.00	0:44:00.00	0:31:00.00	1:59:00.00	26.6364	36.23	22.9	29.1765
531	1254	20	2	1	1172	1594	710	3472	16:50:00.00	17:34:00.00	18:18:00.00	18:48:00.00	0:44:00.00	0:44:00.00	0:30:00.00	1:58:00.00	26.6364	36.23	23.7	29.4237
532	790	44	2	1	1172	1594	710	3472	16:50:00.00	17:34:00.00	18:18:00.00	18:48:00.00	0:44:00.00	0:44:00.00	0:30:00.00	1:58:00.00	26.6364	36.23	23.7	29.4237
533	1260	52	2	1	1172	1594	710	3472	16:50:00.00	17:35:00.00	18:19:00.00	18:48:00.00	0:45:00.00	0:44:00.00	0:29:00.00	1:58:00.00	26.0444	36.23	24.5	29.4237
534	1046	53	2	1	1172	1594	710	3472	16:50:00.00	17:33:00.00	18:17:00.00	18:48:00.00	0:43:00.00	0:44:00.00	0:31:00.00	1:58:00.00	27.2558	36.23	22.9	29.4237
535	470	56	1	1	1172	1594	710	3472	16:50:00.00	17:33:00.00	18:17:00.00	18:48:00.00	0:43:00.00	0:44:00.00	0:31:00.00	1:58:00.00	27.2558	36.23	22.9	29.4237
536	450	33	2	1	1172	1594	710	3472	16:50:00.00	17:16:00.00	17:42:00.00	18:12:00.00	0:26:00.00	0:26:00.00	0:30:00.00	1:22:00.00	45.0769	61.31	23.7	42.3415
537	1060	35	1	1	1172	1594	710	3472	16:50:00.00	17:16:00.00	17:42:00.00	18:12:00.00	0:26:00.00	0:26:00.00	0:30:00.00	1:22:00.00	45.0769	61.31	23.7	42.3415
538	361	60	1	1	1172	1594	710	3472	9:15:00.00	9:45:00.00	10:16:00.00	10:47:00.00	0:30:00.00	0:31:00.00	0:31:00.00	1:32:00.00	39.0667	51.42	22.9	37.7391
539	323	60	2	1	1172	1594	710	3472	9:15:00.00	9:45:00.00	10:16:00.00	10:47:00.00	0:30:00.00	0:31:00.00	0:31:00.00	1:32:00.00	39.0667	51.42	22.9	37.7391
540	102	65	1	1	1172	1594	710	3472	9:15:00.00	9:44:00.00	10:17:00.00	10:49:00.00	0:29:00.00	0:33:00.00	0:32:00.00	1:34:00.00	40.4138	48.3	22.2	36.9362
541	117	75	1	1	1172	1594	710	3472	9:15:00.00	9:44:00.00	10:17:00.00	10:49:00.00	0:29:00.00	0:33:00.00	0:32:00.00	1:34:00.00	40.4138	48.3	22.2	36.9362
542	1300	74	1	1	1172	1594	710	3472	9:15:00.00	9:44:00.00	10:17:00.00	10:49:00.00	0:29:00.00	0:33:00.00	0:32:00.00	1:34:00.00	40.4138	48.3	22.2	36.9362
543	434	28	1	1	1172	1594	710	3472	9:15:00.00	9:53:00.00	10:33:00.00	11:07:00.00	0:38:00.00	0:40:00.00	0:34:00.00	1:52:00.00	30.8421	39.85	20.9	31
544	35	28	1	1	1172	1594	710	3472	9:15:00.00	9:53:00.00	10:33:00.00	11:07:00.00	0:38:00.00	0:40:00.00	0:34:00.00	1:52:00.00	30.8421	39.85	20.9	31
545	103	53	1	1	1172	1594	710	3472	9:15:00.00	9:44:00.00	10:09:00.00	10:34:00.00	0:29:00.00	0:25:00.00	0:25:00.00	1:19:00.00	40.4138	63.76	28.4	43.9494
546	997	60	1	1	1172	1594	710	3472	9:15:00.00	9:46:00.00	10:13:00.00	10:36:00.00	0:31:00.00	0:27:00.00	0:23:00.00	1:21:00.00	37.8065	59.04	30.9	42.8642
547	995	56	2	1	1172	1594	710	3472	9:15:00.00	9:46:00.00	10:15:00.00	10:46:00.00	0:31:00.00	0:29:00.00	0:31:00.00	1:31:00.00	37.8065	54.97	22.9	38.1538
548	1016	39	2	1	1172	1594	710	3472	9:15:00.00	9:46:00.00	10:15:00.00	10:38:00.00	0:31:00.00	0:29:00.00	0:23:00.00	1:23:00.00	37.8065	54.97	30.9	41.8313
549	1012	41	1	1	1172	1594	710	3472	9:15:00.00	9:46:00.00	10:15:00.00	10:38:00.00	0:31:00.00	0:29:00.00	0:23:00.00	1:23:00.00	37.8065	54.97	30.9	41.8313
550	384	29	2	1	1172	1594	710	3472	9:15:00.00	9:52:00.00	10:27:00.00	10:51:00.00	0:37:00.00	0:35:00.00	0:24:00.00	1:36:00.00	31.6757	45.54	29.6	36.1667
551	992	59	2	1	1172	1594	710	3472	9:15:00.00	9:46:00.00	10:15:00.00	10:46:00.00	0:31:00.00	0:29:00.00	0:31:00.00	1:31:00.00	37.8065	54.97	22.9	38.1538
552	996	55	1	1	1172	1594	710	3472	9:15:00.00	9:46:00.00	10:13:00.00	10:36:00.00	0:31:00.00	0:27:00.00	0:23:00.00	1:21:00.00	37.8065	59.04	30.9	42.8642
553	163	51	1	1	1172	1594	710	3472	9:15:00.00	9:44:00.00	10:09:00.00	10:34:00.00	0:29:00.00	0:25:00.00	0:25:00.00	1:19:00.00	40.4138	63.76	28.4	43.9494
554	1011	44	2	1	1172	1594	710	3472	9:15:00.00	10:06:00.00	10:53:00.00	11:25:00.00	0:51:00.00	0:47:00.00	0:32:00.00	2:10:00.00	22.9804	33.91	22.2	26.7077
555	1010	50	1	1	1172	1594	710	3472	9:15:00.00	10:06:00.00	10:53:00.00	11:25:00.00	0:51:00.00	0:47:00.00	0:32:00.00	2:10:00.00	22.9804	33.91	22.2	26.7077
556	1015	11	1	1	1172	1594	710	3472	9:15:00.00	10:06:00.00	10:53:00.00	11:25:00.00	0:51:00.00	0:47:00.00	0:32:00.00	2:10:00.00	22.9804	33.91	22.2	26.7077
557	1013	8	1	1	1172	1594	710	3472	9:15:00.00	10:06:00.00	10:53:00.00	11:25:00.00	0:51:00.00	0:47:00.00	0:32:00.00	2:10:00.00	22.9804	33.91	22.2	26.7077
559	13	31	2	1	1172	1594	710	3472	9:30:00.00	9:50:00.00	10:26:00.00	11:09:00.00	0:20:00.00	0:36:00.00	0:43:00.00	1:39:00.00	58.6	44.28	16.5	35.0707
560	22	23	1	1	1172	1594	710	3472	9:30:00.00	9:51:00.00	10:24:00.00	10:50:00.00	0:21:00.00	0:33:00.00	0:26:00.00	1:20:00.00	55.8095	48.3	27.3	43.4
561	106	21	2	1	1172	1594	710	3472	9:30:00.00	9:51:00.00	10:24:00.00	10:50:00.00	0:21:00.00	0:33:00.00	0:26:00.00	1:20:00.00	55.8095	48.3	27.3	43.4
562	175	40	1	1	1172	1594	710	3472	9:30:00.00	10:03:00.00	10:39:00.00	11:10:00.00	0:33:00.00	0:36:00.00	0:31:00.00	1:40:00.00	35.5152	44.28	22.9	34.72
563	48	40	1	1	1172	1594	710	3472	9:30:00.00	10:03:00.00	10:39:00.00	11:10:00.00	0:33:00.00	0:36:00.00	0:31:00.00	1:40:00.00	35.5152	44.28	22.9	34.72
564	1039	25	2	1	1172	1594	710	3472	9:30:00.00	10:07:00.00	10:43:00.00	11:13:00.00	0:37:00.00	0:36:00.00	0:30:00.00	1:43:00.00	31.6757	44.28	23.7	33.7087
565	1042	41	2	1	1172	1594	710	3472	9:30:00.00	10:07:00.00	10:43:00.00	11:13:00.00	0:37:00.00	0:36:00.00	0:30:00.00	1:43:00.00	31.6757	44.28	23.7	33.7087
566	38	20	1	1	1172	1594	710	3472	9:30:00.00	10:07:00.00	10:43:00.00	11:13:00.00	0:37:00.00	0:36:00.00	0:30:00.00	1:43:00.00	31.6757	44.28	23.7	33.7087
567	479	57	1	1	1172	1594	710	3472	9:30:00.00	10:07:00.00	10:43:00.00	11:13:00.00	0:37:00.00	0:36:00.00	0:30:00.00	1:43:00.00	31.6757	44.28	23.7	33.7087
568	1041	26	1	1	1172	1594	710	3472	9:30:00.00	9:56:00.00	10:27:00.00	10:48:00.00	0:26:00.00	0:31:00.00	0:21:00.00	1:18:00.00	45.0769	51.42	33.8	44.5128
569	1043	29	2	1	1172	1594	710	3472	9:30:00.00	9:56:00.00	10:27:00.00	10:48:00.00	0:26:00.00	0:31:00.00	0:21:00.00	1:18:00.00	45.0769	51.42	33.8	44.5128
570	1028	60	1	1	1172	1594	710	3472	9:30:00.00	10:06:00.00	10:43:00.00	11:27:00.00	0:36:00.00	0:37:00.00	0:44:00.00	1:57:00.00	32.5556	43.08	16.1	29.6752
571	1036	48	2	1	1172	1594	710	3472	9:30:00.00	10:06:00.00	10:43:00.00	11:27:00.00	0:36:00.00	0:37:00.00	0:44:00.00	1:57:00.00	32.5556	43.08	16.1	29.6752
572	1037	65	2	1	1172	1594	710	3472	9:30:00.00	10:05:00.00	10:43:00.00	11:27:00.00	0:35:00.00	0:38:00.00	0:44:00.00	1:57:00.00	33.4857	41.95	16.1	29.6752
573	1023	65	1	1	1172	1594	710	3472	9:30:00.00	10:06:00.00	10:43:00.00	11:27:00.00	0:36:00.00	0:37:00.00	0:44:00.00	1:57:00.00	32.5556	43.08	16.1	29.6752
574	201	58	2	1	1172	1594	710	3472	9:30:00.00	10:06:00.00	10:48:00.00	12:04:00.00	0:36:00.00	0:42:00.00	1:16:00.00	2:34:00.00	32.5556	37.95	9.3	22.5455
575	628	37	2	3	1172	1594	710	3472	10:23:00.00	11:01:00.00	11:55:00.00	12:27:00.00	0:38:00.00	0:54:00.00	0:32:00.00	2:04:00.00	30.8421	29.52	22.2	28
576	631	40	2	3	1172	1594	710	3472	10:23:00.00	11:01:00.00	11:55:00.00	12:27:00.00	0:38:00.00	0:54:00.00	0:32:00.00	2:04:00.00	30.8421	29.52	22.2	28
577	632	40	1	3	1172	1594	710	3472	10:23:00.00	11:01:00.00	11:55:00.00	12:27:00.00	0:38:00.00	0:54:00.00	0:32:00.00	2:04:00.00	30.8421	29.52	22.2	28
578	634	65	1	3	1172	1594	710	3472	10:23:00.00	11:01:00.00	11:55:00.00	12:27:00.00	0:38:00.00	0:54:00.00	0:32:00.00	2:04:00.00	30.8421	29.52	22.2	28
579	640	37	1	3	1172	1594	710	3472	10:23:00.00	11:01:00.00	11:56:00.00	12:27:00.00	0:38:00.00	0:55:00.00	0:31:00.00	2:04:00.00	30.8421	28.98	22.9	28
580	647	52	1	3	1172	1594	710	3472	10:23:00.00	11:01:00.00	11:56:00.00	12:28:00.00	0:38:00.00	0:55:00.00	0:32:00.00	2:05:00.00	30.8421	28.98	22.2	27.776
581	637	52	2	3	1172	1594	710	3472	10:23:00.00	11:01:00.00	11:56:00.00	12:28:00.00	0:38:00.00	0:55:00.00	0:32:00.00	2:05:00.00	30.8421	28.98	22.2	27.776
582	638	29	2	3	1172	1594	710	3472	10:23:00.00	11:02:00.00	11:56:00.00	12:28:00.00	0:39:00.00	0:54:00.00	0:32:00.00	2:05:00.00	30.0513	29.52	22.2	27.776
583	646	57	2	3	1172	1594	710	3472	10:23:00.00	11:01:00.00	11:56:00.00	12:28:00.00	0:38:00.00	0:55:00.00	0:32:00.00	2:05:00.00	30.8421	28.98	22.2	27.776
584	641	63	1	3	1172	1594	710	3472	10:23:00.00	11:05:00.00	11:58:00.00	12:33:00.00	0:42:00.00	0:53:00.00	0:35:00.00	2:10:00.00	27.9048	30.08	20.3	26.7077
587	655	22	2	3	1172	1594	710	3472	10:23:00.00	11:01:00.00	11:57:00.00	12:29:00.00	0:38:00.00	0:56:00.00	0:32:00.00	2:06:00.00	30.8421	28.46	22.2	27.5556
588	656	29	2	3	1172	1594	710	3472	10:23:00.00	11:01:00.00	11:58:00.00	12:29:00.00	0:38:00.00	0:57:00.00	0:31:00.00	2:06:00.00	30.8421	27.96	22.9	27.5556
589	653	35	2	3	1172	1594	710	3472	10:23:00.00	11:04:00.00	11:58:00.00	12:33:00.00	0:41:00.00	0:54:00.00	0:35:00.00	2:10:00.00	28.5854	29.52	20.3	26.7077
590	1285	24	1	1	1172	1594	710	3472	10:23:00.00	13:02:00.00	13:26:00.00	13:49:00.00	2:39:00.00	0:24:00.00	0:23:00.00	3:26:00.00		66.42	30.9	16.8544
591	1287	22	2	1	1172	1594	710	3472	10:23:00.00	13:02:00.00	13:26:00.00	13:49:00.00	2:39:00.00	0:24:00.00	0:23:00.00	3:26:00.00		66.42	30.9	16.8544
592	710	16	1	1	1172	1594	710	3472	10:23:00.00	13:13:00.00	14:21:00.00	15:22:00.00	2:50:00.00	1:08:00.00	1:01:00.00	4:59:00.00		23.44	11.6	11.612
593	703	16	1	1	1172	1594	710	3472	10:23:00.00	13:15:00.00	14:21:00.00	15:22:00.00	2:52:00.00	1:06:00.00	1:01:00.00	4:59:00.00	6.81395	24.15	11.6	11.612
594	1069	32	2	1	1172	1594	710	3472	10:23:00.00	13:15:00.00	13:41:00.00	14:14:00.00	2:52:00.00	0:26:00.00	0:33:00.00	3:51:00.00	6.81395	61.31	21.5	15.0303
595	408	32	1	1	1172	1594	710	3472	10:23:00.00	13:15:00.00	13:41:00.00	14:14:00.00	2:52:00.00	0:26:00.00	0:33:00.00	3:51:00.00	6.81395	61.31	21.5	15.0303
596	284	35	1	2	1172	1594	710	3472	12:45:00.00	13:19:00.00	14:01:00.00	14:39:00.00	0:34:00.00	0:42:00.00	0:38:00.00	1:54:00.00	34.4706	37.95	18.7	30.4561
597	281	31	2	2	1172	1594	710	3472	12:45:00.00	13:19:00.00	14:01:00.00	14:40:00.00	0:34:00.00	0:42:00.00	0:39:00.00	1:55:00.00	34.4706	37.95	18.2	30.1913
598	271	35	1	2	1172	1594	710	3472	12:45:00.00	13:19:00.00	14:01:00.00	14:40:00.00	0:34:00.00	0:42:00.00	0:39:00.00	1:55:00.00	34.4706	37.95	18.2	30.1913
599	1120	25	2	2	1172	1594	710	3472	12:45:00.00	13:20:00.00	14:01:00.00	14:43:00.00	0:35:00.00	0:41:00.00	0:42:00.00	1:58:00.00	33.4857	38.88	16.9	29.4237
600	1119	59	1	2	1172	1594	710	3472	12:45:00.00	13:20:00.00	14:01:00.00	14:43:00.00	0:35:00.00	0:41:00.00	0:42:00.00	1:58:00.00	33.4857	38.88	16.9	29.4237
601	269	30	2	2	1172	1594	710	3472	12:45:00.00	13:20:00.00	14:01:00.00	14:43:00.00	0:35:00.00	0:41:00.00	0:42:00.00	1:58:00.00	33.4857	38.88	16.9	29.4237
602	296	59	2	2	1172	1594	710	3472	12:45:00.00	13:20:00.00	14:01:00.00	14:43:00.00	0:35:00.00	0:41:00.00	0:42:00.00	1:58:00.00	33.4857	38.88	16.9	29.4237
603	259	30	1	2	1172	1594	710	3472	12:45:00.00	13:20:00.00	14:01:00.00	14:43:00.00	0:35:00.00	0:41:00.00	0:42:00.00	1:58:00.00	33.4857	38.88	16.9	29.4237
604	1128	21	2	2	1172	1594	710	3472	12:45:00.00	13:20:00.00	14:01:00.00	14:44:00.00	0:35:00.00	0:41:00.00	0:43:00.00	1:59:00.00	33.4857	38.88	16.5	29.1765
605	1131	29	2	2	1172	1594	710	3472	12:45:00.00	13:20:00.00	14:01:00.00	14:42:00.00	0:35:00.00	0:41:00.00	0:41:00.00	1:57:00.00	33.4857	38.88	17.3	29.6752
606	1134	17	2	2	1172	1594	710	3472	12:45:00.00	13:20:00.00	14:01:00.00	14:42:00.00	0:35:00.00	0:41:00.00	0:41:00.00	1:57:00.00	33.4857	38.88	17.3	29.6752
607	1132	25	2	2	1172	1594	710	3472	12:45:00.00	13:20:00.00	14:01:00.00	14:42:00.00	0:35:00.00	0:41:00.00	0:41:00.00	1:57:00.00	33.4857	38.88	17.3	29.6752
608	927	47	1	1	1172	1594	710	3472	12:59:00.00	13:18:00.00	13:38:00.00	14:04:00.00	0:19:00.00	0:20:00.00	0:26:00.00	1:05:00.00	61.6842	79.7	27.3	53.4154
609	929	46	2	1	1172	1594	710	3472	12:59:00.00	13:18:00.00	13:38:00.00	14:04:00.00	0:19:00.00	0:20:00.00	0:26:00.00	1:05:00.00	61.6842	79.7	27.3	53.4154
610	928	28	2	1	1172	1594	710	3472	12:59:00.00	13:44:00.00	14:14:00.00	14:52:00.00	0:45:00.00	0:30:00.00	0:38:00.00	1:53:00.00	26.0444	53.13	18.7	30.7257
611	1199	22	2	1	1172	1594	710	3472	12:59:00.00	13:34:00.00	14:13:00.00	14:44:00.00	0:35:00.00	0:39:00.00	0:31:00.00	1:45:00.00	33.4857	40.87	22.9	33.0667
612	926	23	2	1	1172	1594	710	3472	12:59:00.00	13:36:00.00	14:13:00.00	14:44:00.00	0:37:00.00	0:37:00.00	0:31:00.00	1:45:00.00	31.6757	43.08	22.9	33.0667
613	855	24	1	1	1172	1594	710	3472	12:59:00.00	13:36:00.00	14:13:00.00	14:44:00.00	0:37:00.00	0:37:00.00	0:31:00.00	1:45:00.00	31.6757	43.08	22.9	33.0667
614	1170	19	2	1	1172	1594	710	3472	12:59:00.00	13:36:00.00	14:13:00.00	14:44:00.00	0:37:00.00	0:37:00.00	0:31:00.00	1:45:00.00	31.6757	43.08	22.9	33.0667
615	1169	47	1	1	1172	1594	710	3472	12:59:00.00	13:34:00.00	14:02:00.00	14:33:00.00	0:35:00.00	0:28:00.00	0:31:00.00	1:34:00.00	33.4857	56.93	22.9	36.9362
616	1167	37	2	1	1172	1594	710	3472	12:59:00.00	13:34:00.00	14:02:00.00	14:33:00.00	0:35:00.00	0:28:00.00	0:31:00.00	1:34:00.00	33.4857	56.93	22.9	36.9362
617	1168	36	2	1	1172	1594	710	3472	12:59:00.00	13:34:00.00	14:02:00.00	14:33:00.00	0:35:00.00	0:28:00.00	0:31:00.00	1:34:00.00	33.4857	56.93	22.9	36.9362
618	852	31	1	1	1172	1594	710	3472	12:59:00.00	13:42:00.00	14:23:00.00	15:22:00.00	0:43:00.00	0:41:00.00	0:59:00.00	2:23:00.00	27.2558	38.88	12	24.2797
619	510	56	1	1	1172	1594	710	3472	13:20:00.00	13:51:00.00	14:17:00.00	14:53:00.00	0:31:00.00	0:26:00.00	0:36:00.00	1:33:00.00	37.8065	61.31	19.7	37.3333
620	505	47	1	1	1172	1594	710	3472	13:20:00.00	13:51:00.00	14:17:00.00	14:53:00.00	0:31:00.00	0:26:00.00	0:36:00.00	1:33:00.00	37.8065	61.31	19.7	37.3333
621	515	56	1	1	1172	1594	710	3472	13:20:00.00	13:51:00.00	14:17:00.00	14:53:00.00	0:31:00.00	0:26:00.00	0:36:00.00	1:33:00.00	37.8065	61.31	19.7	37.3333
622	511	26	1	1	1172	1594	710	3472	13:20:00.00	13:51:00.00	14:17:00.00	14:53:00.00	0:31:00.00	0:26:00.00	0:36:00.00	1:33:00.00	37.8065	61.31	19.7	37.3333
623	514	43	2	1	1172	1594	710	3472	13:20:00.00	13:51:00.00	14:17:00.00	14:52:00.00	0:31:00.00	0:26:00.00	0:35:00.00	1:32:00.00	37.8065	61.31	20.3	37.7391
624	507	27	1	1	1172	1594	710	3472	13:20:00.00	13:51:00.00	14:17:00.00	14:55:00.00	0:31:00.00	0:26:00.00	0:38:00.00	1:35:00.00	37.8065	61.31	18.7	36.5474
625	517	29	1	1	1172	1594	710	3472	13:20:00.00	13:51:00.00	14:17:00.00	14:55:00.00	0:31:00.00	0:26:00.00	0:38:00.00	1:35:00.00	37.8065	61.31	18.7	36.5474
626	512	51	1	1	1172	1594	710	3472	13:20:00.00	13:52:00.00	14:17:00.00	14:55:00.00	0:32:00.00	0:25:00.00	0:38:00.00	1:35:00.00	36.625	63.76	18.7	36.5474
627	509	44	2	1	1172	1594	710	3472	13:20:00.00	13:51:00.00	14:17:00.00	14:55:00.00	0:31:00.00	0:26:00.00	0:38:00.00	1:35:00.00	37.8065	61.31	18.7	36.5474
628	513	48	2	1	1172	1594	710	3472	13:20:00.00	13:51:00.00	14:17:00.00	14:53:00.00	0:31:00.00	0:26:00.00	0:36:00.00	1:33:00.00	37.8065	61.31	19.7	37.3333
629	506	31	2	1	1172	1594	710	3472	13:20:00.00	13:51:00.00	14:17:00.00	14:53:00.00	0:31:00.00	0:26:00.00	0:36:00.00	1:33:00.00	37.8065	61.31	19.7	37.3333
630	516	39	1	1	1172	1594	710	3472	13:20:00.00	13:51:00.00	14:17:00.00	14:53:00.00	0:31:00.00	0:26:00.00	0:36:00.00	1:33:00.00	37.8065	61.31	19.7	37.3333
632	523	45	2	1	1172	1594	710	3472	13:30:00.00	14:04:00.00	14:28:00.00	14:55:00.00	0:34:00.00	0:24:00.00	0:27:00.00	1:25:00.00	34.4706	66.42	26.3	40.8471
633	518	31	2	1	1172	1594	710	3472	13:30:00.00	14:04:00.00	14:28:00.00	14:56:00.00	0:34:00.00	0:24:00.00	0:28:00.00	1:26:00.00	34.4706	66.42	25.4	40.3721
634	522	42	2	1	1172	1594	710	3472	13:30:00.00	14:04:00.00	14:28:00.00	14:55:00.00	0:34:00.00	0:24:00.00	0:27:00.00	1:25:00.00	34.4706	66.42	26.3	40.8471
635	524	44	1	1	1172	1594	710	3472	13:30:00.00	14:04:00.00	14:28:00.00	14:56:00.00	0:34:00.00	0:24:00.00	0:28:00.00	1:26:00.00	34.4706	66.42	25.4	40.3721
636	525	55	2	1	1172	1594	710	3472	13:30:00.00	14:05:00.00	14:29:00.00	14:57:00.00	0:35:00.00	0:24:00.00	0:28:00.00	1:27:00.00	33.4857	66.42	25.4	39.908
637	527	53	1	1	1172	1594	710	3472	13:30:00.00	14:05:00.00	14:29:00.00	14:57:00.00	0:35:00.00	0:24:00.00	0:28:00.00	1:27:00.00	33.4857	66.42	25.4	39.908
638	528	41	2	1	1172	1594	710	3472	13:30:00.00	14:04:00.00	14:28:00.00	14:53:00.00	0:34:00.00	0:24:00.00	0:25:00.00	1:23:00.00	34.4706	66.42	28.4	41.8313
639	520	59	1	1	1172	1594	710	3472	13:30:00.00	14:04:00.00	14:28:00.00	14:55:00.00	0:34:00.00	0:24:00.00	0:27:00.00	1:25:00.00	34.4706	66.42	26.3	40.8471
640	521	45	1	1	1172	1594	710	3472	13:30:00.00	14:05:00.00	14:28:00.00	14:56:00.00	0:35:00.00	0:23:00.00	0:28:00.00	1:26:00.00	33.4857	69.3	25.4	40.3721
641	526	40	1	1	1172	1594	710	3472	13:30:00.00	14:04:00.00	14:30:00.00	14:57:00.00	0:34:00.00	0:26:00.00	0:27:00.00	1:27:00.00	34.4706	61.31	26.3	39.908
642	529	50	1	1	1172	1594	710	3472	13:30:00.00	14:04:00.00	14:28:00.00	14:56:00.00	0:34:00.00	0:24:00.00	0:28:00.00	1:26:00.00	34.4706	66.42	25.4	40.3721
643	519	27	1	1	1172	1594	710	3472	13:30:00.00	14:04:00.00	14:28:00.00	14:56:00.00	0:34:00.00	0:24:00.00	0:28:00.00	1:26:00.00	34.4706	66.42	25.4	40.3721
644	530	25	1	1	1172	1594	710	3472	13:30:00.00	14:05:00.00	14:29:00.00	14:57:00.00	0:35:00.00	0:24:00.00	0:28:00.00	1:27:00.00	33.4857	66.42	25.4	39.908
645	532	53	2	1	1172	1594	710	3472	13:30:00.00	14:05:00.00	14:29:00.00	14:58:00.00	0:35:00.00	0:24:00.00	0:29:00.00	1:28:00.00	33.4857	66.42	24.5	39.4545
646	531	59	2	1	1172	1594	710	3472	13:30:00.00	14:05:00.00	14:30:00.00	14:57:00.00	0:35:00.00	0:25:00.00	0:27:00.00	1:27:00.00	33.4857	63.76	26.3	39.908
647	536	52	2	1	1172	1594	710	3472	13:30:00.00	14:05:00.00	14:30:00.00	14:57:00.00	0:35:00.00	0:25:00.00	0:27:00.00	1:27:00.00	33.4857	63.76	26.3	39.908
648	533	44	1	1	1172	1594	710	3472	13:30:00.00	14:05:00.00	14:29:00.00	14:57:00.00	0:35:00.00	0:24:00.00	0:28:00.00	1:27:00.00	33.4857	66.42	25.4	39.908
649	535	43	2	1	1172	1594	710	3472	13:30:00.00	14:05:00.00	14:30:00.00	14:57:00.00	0:35:00.00	0:25:00.00	0:27:00.00	1:27:00.00	33.4857	63.76	26.3	39.908
650	540	46	1	1	1172	1594	710	3472	13:30:00.00	14:05:00.00	14:29:00.00	14:57:00.00	0:35:00.00	0:24:00.00	0:28:00.00	1:27:00.00	33.4857	66.42	25.4	39.908
651	537	47	2	1	1172	1594	710	3472	13:30:00.00	14:05:00.00	14:30:00.00	14:57:00.00	0:35:00.00	0:25:00.00	0:27:00.00	1:27:00.00	33.4857	63.76	26.3	39.908
652	534	44	1	1	1172	1594	710	3472	13:30:00.00	14:05:00.00	14:30:00.00	14:57:00.00	0:35:00.00	0:25:00.00	0:27:00.00	1:27:00.00	33.4857	63.76	26.3	39.908
653	539	46	2	1	1172	1594	710	3472	13:30:00.00	14:05:00.00	14:30:00.00	14:57:00.00	0:35:00.00	0:25:00.00	0:27:00.00	1:27:00.00	33.4857	63.76	26.3	39.908
654	542	31	1	1	1172	1594	710	3472	13:30:00.00	14:05:00.00	14:29:00.00	14:57:00.00	0:35:00.00	0:24:00.00	0:28:00.00	1:27:00.00	33.4857	66.42	25.4	39.908
655	538	55	2	1	1172	1594	710	3472	13:30:00.00	14:05:00.00	14:30:00.00	14:57:00.00	0:35:00.00	0:25:00.00	0:27:00.00	1:27:00.00	33.4857	63.76	26.3	39.908
656	544	48	1	1	1172	1594	710	3472	13:30:00.00	14:05:00.00	14:29:00.00	14:57:00.00	0:35:00.00	0:24:00.00	0:28:00.00	1:27:00.00	33.4857	66.42	25.4	39.908
657	541	27	1	1	1172	1594	710	3472	13:30:00.00	14:06:00.00	14:30:00.00	14:58:00.00	0:36:00.00	0:24:00.00	0:28:00.00	1:28:00.00	32.5556	66.42	25.4	39.4545
658	549	41	2	1	1172	1594	710	3472	13:30:00.00	14:05:00.00	14:30:00.00	14:57:00.00	0:35:00.00	0:25:00.00	0:27:00.00	1:27:00.00	33.4857	63.76	26.3	39.908
659	546	41	2	1	1172	1594	710	3472	13:30:00.00	14:05:00.00	14:30:00.00	14:57:00.00	0:35:00.00	0:25:00.00	0:27:00.00	1:27:00.00	33.4857	63.76	26.3	39.908
660	543	28	1	1	1172	1594	710	3472	13:30:00.00	14:06:00.00	14:30:00.00	14:58:00.00	0:36:00.00	0:24:00.00	0:28:00.00	1:28:00.00	32.5556	66.42	25.4	39.4545
661	552	40	1	1	1172	1594	710	3472	13:30:00.00	14:06:00.00	14:30:00.00	14:58:00.00	0:36:00.00	0:24:00.00	0:28:00.00	1:28:00.00	32.5556	66.42	25.4	39.4545
662	551	52	1	1	1172	1594	710	3472	13:30:00.00	14:06:00.00	14:30:00.00	14:58:00.00	0:36:00.00	0:24:00.00	0:28:00.00	1:28:00.00	32.5556	66.42	25.4	39.4545
663	548	26	1	1	1172	1594	710	3472	13:30:00.00	14:06:00.00	14:30:00.00	14:58:00.00	0:36:00.00	0:24:00.00	0:28:00.00	1:28:00.00	32.5556	66.42	25.4	39.4545
664	547	37	1	1	1172	1594	710	3472	13:30:00.00	14:06:00.00	14:30:00.00	14:57:00.00	0:36:00.00	0:24:00.00	0:27:00.00	1:27:00.00	32.5556	66.42	26.3	39.908
665	550	28	2	1	1172	1594	710	3472	13:30:00.00	14:05:00.00	14:30:00.00	14:57:00.00	0:35:00.00	0:25:00.00	0:27:00.00	1:27:00.00	33.4857	63.76	26.3	39.908
666	558	25	1	1	1172	1594	710	3472	15:08:00.00	15:38:00.00	16:08:00.00	16:35:00.00	0:30:00.00	0:30:00.00	0:27:00.00	1:27:00.00	39.0667	53.13	26.3	39.908
667	135	25	2	1	1172	1594	710	3472	15:08:00.00	15:38:00.00	16:08:00.00	16:35:00.00	0:30:00.00	0:30:00.00	0:27:00.00	1:27:00.00	39.0667	53.13	26.3	39.908
668	556	27	1	1	1172	1594	710	3472	15:08:00.00	15:44:00.00	16:35:00.00	17:09:00.00	0:36:00.00	0:51:00.00	0:34:00.00	2:01:00.00	32.5556	31.25	20.9	28.6942
669	988	31	1	1	1172	1594	710	3472	15:08:00.00	15:44:00.00	16:35:00.00	17:09:00.00	0:36:00.00	0:51:00.00	0:34:00.00	2:01:00.00	32.5556	31.25	20.9	28.6942
670	985	56	2	1	1172	1594	710	3472	15:08:00.00	15:44:00.00	16:35:00.00	17:09:00.00	0:36:00.00	0:51:00.00	0:34:00.00	2:01:00.00	32.5556	31.25	20.9	28.6942
671	607	56	1	1	1172	1594	710	3472	15:08:00.00	15:44:00.00	16:35:00.00	17:09:00.00	0:36:00.00	0:51:00.00	0:34:00.00	2:01:00.00	32.5556	31.25	20.9	28.6942
672	604	25	2	1	1172	1594	710	3472	15:08:00.00	15:44:00.00	16:35:00.00	17:09:00.00	0:36:00.00	0:51:00.00	0:34:00.00	2:01:00.00	32.5556	31.25	20.9	28.6942
673	553	30	1	1	1172	1594	710	3472	15:08:00.00	15:36:00.00	16:05:00.00	16:34:00.00	0:28:00.00	0:29:00.00	0:29:00.00	1:26:00.00	41.8571	54.97	24.5	40.3721
674	589	26	2	1	1172	1594	710	3472	15:08:00.00	15:36:00.00	16:05:00.00	16:34:00.00	0:28:00.00	0:29:00.00	0:29:00.00	1:26:00.00	41.8571	54.97	24.5	40.3721
675	736	43	1	1	1172	1594	710	3472	15:08:00.00	16:12:00.00	16:45:00.00	17:28:00.00	1:04:00.00	0:33:00.00	0:43:00.00	2:20:00.00	18.3125	48.3	16.5	24.8
676	560	10	1	1	1172	1594	710	3472	15:08:00.00	16:12:00.00	16:45:00.00	17:30:00.00	1:04:00.00	0:33:00.00	0:45:00.00	2:22:00.00	18.3125	48.3	15.8	24.4507
677	590	8	1	1	1172	1594	710	3472	15:08:00.00	16:12:00.00	16:46:00.00	17:28:00.00	1:04:00.00	0:34:00.00	0:42:00.00	2:20:00.00	18.3125	46.88	16.9	24.8
678	27	53	2	1	1172	1594	710	3472	15:30:00.00	16:12:00.00	16:52:00.00	17:25:00.00	0:42:00.00	0:40:00.00	0:33:00.00	1:55:00.00	27.9048	39.85	21.5	30.1913
679	603	54	1	1	1172	1594	710	3472	15:30:00.00	16:12:00.00	16:52:00.00	17:22:00.00	0:42:00.00	0:40:00.00	0:30:00.00	1:52:00.00	27.9048	39.85	23.7	31
680	608	50	2	1	1172	1594	710	3472	15:30:00.00	16:12:00.00	16:52:00.00	17:25:00.00	0:42:00.00	0:40:00.00	0:33:00.00	1:55:00.00	27.9048	39.85	21.5	30.1913
681	606	55	1	1	1172	1594	710	3472	15:30:00.00	16:12:00.00	16:52:00.00	17:25:00.00	0:42:00.00	0:40:00.00	0:33:00.00	1:55:00.00	27.9048	39.85	21.5	30.1913
682	602	32	2	1	1172	1594	710	3472	15:30:00.00	16:12:00.00	16:52:00.00	17:25:00.00	0:42:00.00	0:40:00.00	0:33:00.00	1:55:00.00	27.9048	39.85	21.5	30.1913
683	601	34	1	1	1172	1594	710	3472	15:30:00.00	16:12:00.00	16:52:00.00	17:25:00.00	0:42:00.00	0:40:00.00	0:33:00.00	1:55:00.00	27.9048	39.85	21.5	30.1913
684	1143	40	2	2	1172	1594	710	3472	16:09:00.00	16:43:00.00	17:29:00.00	18:00:00.00	0:34:00.00	0:46:00.00	0:31:00.00	1:51:00.00	34.4706	34.65	22.9	31.2793
685	306	55	1	2	1172	1594	710	3472	16:09:00.00	16:43:00.00	17:29:00.00	18:01:00.00	0:34:00.00	0:46:00.00	0:32:00.00	1:52:00.00	34.4706	34.65	22.2	31
686	198	50	1	2	1172	1594	710	3472	16:09:00.00	16:43:00.00	17:30:00.00	18:01:00.00	0:34:00.00	0:47:00.00	0:31:00.00	1:52:00.00	34.4706	33.91	22.9	31
687	229	35	2	2	1172	1594	710	3472	16:09:00.00	16:43:00.00	17:29:00.00	18:00:00.00	0:34:00.00	0:46:00.00	0:31:00.00	1:51:00.00	34.4706	34.65	22.9	31.2793
688	268	35	2	2	1172	1594	710	3472	16:09:00.00	16:43:00.00	17:29:00.00	18:00:00.00	0:34:00.00	0:46:00.00	0:31:00.00	1:51:00.00	34.4706	34.65	22.9	31.2793
689	231	31	1	2	1172	1594	710	3472	16:09:00.00	16:43:00.00	17:29:00.00	17:58:00.00	0:34:00.00	0:46:00.00	0:29:00.00	1:49:00.00	34.4706	34.65	24.5	31.8532
690	214	31	2	2	1172	1594	710	3472	16:09:00.00	16:43:00.00	17:29:00.00	17:58:00.00	0:34:00.00	0:46:00.00	0:29:00.00	1:49:00.00	34.4706	34.65	24.5	31.8532
691	295	18	2	2	1172	1594	710	3472	16:09:00.00	16:43:00.00	17:29:00.00	17:58:00.00	0:34:00.00	0:46:00.00	0:29:00.00	1:49:00.00	34.4706	34.65	24.5	31.8532
692	219	57	1	2	1172	1594	710	3472	16:09:00.00	16:43:00.00	17:29:00.00	18:00:00.00	0:34:00.00	0:46:00.00	0:31:00.00	1:51:00.00	34.4706	34.65	22.9	31.2793
693	966	19	2	2	1172	1594	710	3472	16:09:00.00	16:43:00.00	17:29:00.00	18:00:00.00	0:34:00.00	0:46:00.00	0:31:00.00	1:51:00.00	34.4706	34.65	22.9	31.2793
694	312	20	1	2	1172	1594	710	3472	16:09:00.00	16:43:00.00	17:29:00.00	18:00:00.00	0:34:00.00	0:46:00.00	0:31:00.00	1:51:00.00	34.4706	34.65	22.9	31.2793
695	289	25	1	2	1172	1594	710	3472	16:09:00.00	16:43:00.00	17:30:00.00	18:02:00.00	0:34:00.00	0:47:00.00	0:32:00.00	1:53:00.00	34.4706	33.91	22.2	30.7257
696	267	24	1	2	1172	1594	710	3472	16:09:00.00	16:43:00.00	17:30:00.00	18:02:00.00	0:34:00.00	0:47:00.00	0:32:00.00	1:53:00.00	34.4706	33.91	22.2	30.7257
697	983	28	2	2	1172	1594	710	3472	16:09:00.00	16:43:00.00	17:30:00.00	18:02:00.00	0:34:00.00	0:47:00.00	0:32:00.00	1:53:00.00	34.4706	33.91	22.2	30.7257
698	976	31	1	2	1172	1594	710	3472	16:09:00.00	16:43:00.00	17:30:00.00	18:02:00.00	0:34:00.00	0:47:00.00	0:32:00.00	1:53:00.00	34.4706	33.91	22.2	30.7257
699	1258	57	2	1	1172	1594	710	3472	16:16:00.00	16:56:00.00	17:31:00.00	18:02:00.00	0:40:00.00	0:35:00.00	0:31:00.00	1:46:00.00	29.3	45.54	22.9	32.7547
700	1297	32	2	1	1172	1594	710	3472	16:16:00.00	16:56:00.00	17:31:00.00	18:02:00.00	0:40:00.00	0:35:00.00	0:31:00.00	1:46:00.00	29.3	45.54	22.9	32.7547
701	1251	69	2	1	1172	1594	710	3472	16:16:00.00	16:54:00.00	17:42:00.00	18:16:00.00	0:38:00.00	0:48:00.00	0:34:00.00	2:00:00.00	30.8421	33.21	20.9	28.9333
702	1256	67	1	1	1172	1594	710	3472	16:16:00.00	16:54:00.00	17:42:00.00	18:16:00.00	0:38:00.00	0:48:00.00	0:34:00.00	2:00:00.00	30.8421	33.21	20.9	28.9333
703	1298	68	2	1	1172	1594	710	3472	16:16:00.00	16:53:00.00	17:42:00.00	18:16:00.00	0:37:00.00	0:49:00.00	0:34:00.00	2:00:00.00	31.6757	32.53	20.9	28.9333
704	443	25	1	1	1172	1594	710	3472	16:16:00.00	16:47:00.00	17:12:00.00	17:41:00.00	0:31:00.00	0:25:00.00	0:29:00.00	1:25:00.00	37.8065	63.76	24.5	40.8471
705	111	25	2	1	1172	1594	710	3472	16:16:00.00	16:47:00.00	17:12:00.00	17:41:00.00	0:31:00.00	0:25:00.00	0:29:00.00	1:25:00.00	37.8065	63.76	24.5	40.8471
706	1030	59	1	1	1172	1594	710	3472	16:29:00.00	17:07:00.00	17:38:00.00	18:06:00.00	0:38:00.00	0:31:00.00	0:28:00.00	1:37:00.00	30.8421	51.42	25.4	35.7938
707	167	59	2	1	1172	1594	710	3472	16:29:00.00	17:06:00.00	17:38:00.00	18:06:00.00	0:37:00.00	0:32:00.00	0:28:00.00	1:37:00.00	31.6757	49.81	25.4	35.7938
708	1019	56	2	1	1172	1594	710	3472	16:29:00.00	17:06:00.00	17:38:00.00	18:06:00.00	0:37:00.00	0:32:00.00	0:28:00.00	1:37:00.00	31.6757	49.81	25.4	35.7938
709	489	59	1	1	1172	1594	710	3472	16:29:00.00	17:09:00.00	17:40:00.00	18:11:00.00	0:40:00.00	0:31:00.00	0:31:00.00	1:42:00.00	29.3	51.42	22.9	34.0392
710	1014	53	2	1	1172	1594	710	3472	16:29:00.00	17:06:00.00	17:38:00.00	18:04:00.00	0:37:00.00	0:32:00.00	0:26:00.00	1:35:00.00	31.6757	49.81	27.3	36.5474
711	88	53	2	1	1172	1594	710	3472	16:29:00.00	17:09:00.00	17:38:00.00	18:06:00.00	0:40:00.00	0:29:00.00	0:28:00.00	1:37:00.00	29.3	54.97	25.4	35.7938
712	1033	65	2	1	1172	1594	710	3472	16:29:00.00	17:10:00.00	17:39:00.00	18:10:00.00	0:41:00.00	0:29:00.00	0:31:00.00	1:41:00.00	28.5854	54.97	22.9	34.3762
713	1035	28	2	1	1172	1594	710	3472	16:29:00.00	17:06:00.00	17:40:00.00	18:16:00.00	0:37:00.00	0:34:00.00	0:36:00.00	1:47:00.00	31.6757	46.88	19.7	32.4486
714	106	46	1	1	1172	1594	710	3472	16:29:00.00	17:11:00.00	17:39:00.00	18:10:00.00	0:42:00.00	0:28:00.00	0:31:00.00	1:41:00.00	27.9048	56.93	22.9	34.3762
715	995	68	1	1	1172	1594	710	3472	16:29:00.00	17:11:00.00	17:39:00.00	18:10:00.00	0:42:00.00	0:28:00.00	0:31:00.00	1:41:00.00	27.9048	56.93	22.9	34.3762
716	61	44	1	1	1172	1594	710	3472	16:29:00.00	17:03:00.00	17:35:00.00	18:03:00.00	0:34:00.00	0:32:00.00	0:28:00.00	1:34:00.00	34.4706	49.81	25.4	36.9362
717	1041	55	2	1	1172	1594	710	3472	16:29:00.00	17:04:00.00	17:35:00.00	18:04:00.00	0:35:00.00	0:31:00.00	0:29:00.00	1:35:00.00	33.4857	51.42	24.5	36.5474
718	1040	26	1	1	1172	1594	710	3472	16:29:00.00	17:04:00.00	17:35:00.00	18:03:00.00	0:35:00.00	0:31:00.00	0:28:00.00	1:34:00.00	33.4857	51.42	25.4	36.9362
719	1043	34	1	1	1172	1594	710	3472	16:29:00.00	17:04:00.00	17:36:00.00	18:05:00.00	0:35:00.00	0:32:00.00	0:29:00.00	1:36:00.00	33.4857	49.81	24.5	36.1667
720	389	56	1	1	1172	1594	710	3472	16:29:00.00	17:07:00.00	17:35:00.00	18:04:00.00	0:38:00.00	0:28:00.00	0:29:00.00	1:35:00.00	30.8421	56.93	24.5	36.5474
721	124	35	2	1	1172	1594	710	3472	16:29:00.00	17:08:00.00	17:35:00.00	18:04:00.00	0:39:00.00	0:27:00.00	0:29:00.00	1:35:00.00	30.0513	59.04	24.5	36.5474
722	1216	49	2	1	1172	1594	710	3472	16:29:00.00	17:04:00.00	17:36:00.00	18:06:00.00	0:35:00.00	0:32:00.00	0:30:00.00	1:37:00.00	33.4857	49.81	23.7	35.7938
723	99	54	1	1	1172	1594	710	3472	16:29:00.00	17:13:00.00	17:39:00.00	18:10:00.00	0:44:00.00	0:26:00.00	0:31:00.00	1:41:00.00	26.6364	61.31	22.9	34.3762
724	893	45	2	1	1172	1594	710	3472	16:29:00.00	17:04:00.00	17:35:00.00	18:04:00.00	0:35:00.00	0:31:00.00	0:29:00.00	1:35:00.00	33.4857	51.42	24.5	36.5474
725	888	69	1	1	1172	1594	710	3472	16:29:00.00	17:09:00.00	17:39:00.00	18:08:00.00	0:40:00.00	0:30:00.00	0:29:00.00	1:39:00.00	29.3	53.13	24.5	35.0707
726	1230	65	2	1	1172	1594	710	3472	16:29:00.00	17:09:00.00	17:38:00.00	18:08:00.00	0:40:00.00	0:29:00.00	0:30:00.00	1:39:00.00	29.3	54.97	23.7	35.0707
727	892	66	1	1	1172	1594	710	3472	16:29:00.00	17:10:00.00	17:39:00.00	18:08:00.00	0:41:00.00	0:29:00.00	0:29:00.00	1:39:00.00	28.5854	54.97	24.5	35.0707
728	1226	64	2	1	1172	1594	710	3472	16:29:00.00	17:10:00.00	17:39:00.00	18:08:00.00	0:41:00.00	0:29:00.00	0:29:00.00	1:39:00.00	28.5854	54.97	24.5	35.0707
729	905	45	2	1	1172	1594	710	3472	16:29:00.00	17:12:00.00	17:39:00.00	18:13:00.00	0:43:00.00	0:27:00.00	0:34:00.00	1:44:00.00	27.2558	59.04	20.9	33.3846
730	368	50	2	1	1172	1594	710	3472	16:29:00.00	17:12:00.00	17:39:00.00	18:13:00.00	0:43:00.00	0:27:00.00	0:34:00.00	1:44:00.00	27.2558	59.04	20.9	33.3846
731	973	34	1	2	1172	1594	710	3472	16:39:00.00	17:16:00.00	18:06:00.00	18:36:00.00	0:37:00.00	0:50:00.00	0:30:00.00	1:57:00.00	31.6757	31.88	23.7	29.6752
732	197	31	2	2	1172	1594	710	3472	16:39:00.00	17:16:00.00	18:06:00.00	18:36:00.00	0:37:00.00	0:50:00.00	0:30:00.00	1:57:00.00	31.6757	31.88	23.7	29.6752
733	220	35	2	2	1172	1594	710	3472	16:39:00.00	17:16:00.00	18:06:00.00	18:33:00.00	0:37:00.00	0:50:00.00	0:27:00.00	1:54:00.00	31.6757	31.88	26.3	30.4561
734	974	38	1	2	1172	1594	710	3472	16:39:00.00	17:16:00.00	18:06:00.00	18:33:00.00	0:37:00.00	0:50:00.00	0:27:00.00	1:54:00.00	31.6757	31.88	26.3	30.4561
735	210	54	2	2	1172	1594	710	3472	16:39:00.00	17:16:00.00	18:06:00.00	18:37:00.00	0:37:00.00	0:50:00.00	0:31:00.00	1:58:00.00	31.6757	31.88	22.9	29.4237
736	266	54	1	2	1172	1594	710	3472	16:39:00.00	17:16:00.00	18:06:00.00	18:37:00.00	0:37:00.00	0:50:00.00	0:31:00.00	1:58:00.00	31.6757	31.88	22.9	29.4237
737	307	26	2	2	1172	1594	710	3472	16:39:00.00	17:16:00.00	18:04:00.00	18:32:00.00	0:37:00.00	0:48:00.00	0:28:00.00	1:53:00.00	31.6757	33.21	25.4	30.7257
738	243	27	2	2	1172	1594	710	3472	16:39:00.00	17:17:00.00	18:05:00.00	18:37:00.00	0:38:00.00	0:48:00.00	0:32:00.00	1:58:00.00	30.8421	33.21	22.2	29.4237
739	978	28	1	2	1172	1594	710	3472	16:39:00.00	17:17:00.00	18:05:00.00	18:37:00.00	0:38:00.00	0:48:00.00	0:32:00.00	1:58:00.00	30.8421	33.21	22.2	29.4237
740	1166	26	2	2	1172	1594	710	3472	16:39:00.00	17:17:00.00	18:05:00.00	18:36:00.00	0:38:00.00	0:48:00.00	0:31:00.00	1:57:00.00	30.8421	33.21	22.9	29.6752
741	1165	26	1	2	1172	1594	710	3472	16:39:00.00	17:17:00.00	18:05:00.00	18:36:00.00	0:38:00.00	0:48:00.00	0:31:00.00	1:57:00.00	30.8421	33.21	22.9	29.6752
742	967	40	2	2	1172	1594	710	3472	16:39:00.00	17:16:00.00	18:05:00.00	18:36:00.00	0:37:00.00	0:49:00.00	0:31:00.00	1:57:00.00	31.6757	32.53	22.9	29.6752
743	299	36	1	2	1172	1594	710	3472	16:39:00.00	17:16:00.00	18:05:00.00	18:36:00.00	0:37:00.00	0:49:00.00	0:31:00.00	1:57:00.00	31.6757	32.53	22.9	29.6752
744	981	36	1	2	1172	1594	710	3472	16:39:00.00	17:16:00.00	18:05:00.00	18:32:00.00	0:37:00.00	0:49:00.00	0:27:00.00	1:53:00.00	31.6757	32.53	26.3	30.7257
745	979	33	1	2	1172	1594	710	3472	16:39:00.00	17:16:00.00	18:05:00.00	18:32:00.00	0:37:00.00	0:49:00.00	0:27:00.00	1:53:00.00	31.6757	32.53	26.3	30.7257
746	637	28	2	1	1172	1594	710	3472	16:45:00.00	17:16:00.00	17:42:00.00	18:12:00.00	0:31:00.00	0:26:00.00	0:30:00.00	1:27:00.00	37.8065	61.31	23.7	39.908
747	1065	29	2	1	1172	1594	710	3472	16:45:00.00	17:16:00.00	17:42:00.00	18:12:00.00	0:31:00.00	0:26:00.00	0:30:00.00	1:27:00.00	37.8065	61.31	23.7	39.908
748	712	30	1	1	1172	1594	710	3472	16:57:00.00	17:27:00.00	18:06:00.00	18:36:00.00	0:30:00.00	0:39:00.00	0:30:00.00	1:39:00.00	39.0667	40.87	23.7	35.0707
749	319	30	2	1	1172	1594	710	3472	16:57:00.00	17:27:00.00	18:06:00.00	18:36:00.00	0:30:00.00	0:39:00.00	0:30:00.00	1:39:00.00	39.0667	40.87	23.7	35.0707
750	1089	27	2	1	1172	1594	710	3472	17:11:00.00	17:44:00.00	18:18:00.00	18:56:00.00	0:33:00.00	0:34:00.00	0:38:00.00	1:45:00.00	35.5152	46.88	18.7	33.0667
751	691	33	1	1	1172	1594	710	3472	17:11:00.00	17:45:00.00	18:18:00.00	18:56:00.00	0:34:00.00	0:33:00.00	0:38:00.00	1:45:00.00	34.4706	48.3	18.7	33.0667
752	670	37	1	1	1172	1594	710	3472	17:11:00.00	17:45:00.00	18:19:00.00	18:56:00.00	0:34:00.00	0:34:00.00	0:37:00.00	1:45:00.00	34.4706	46.88	19.2	33.0667
753	998	30	2	1	1172	1594	710	3472	17:11:00.00	17:45:00.00	18:18:00.00	18:57:00.00	0:34:00.00	0:33:00.00	0:39:00.00	1:46:00.00	34.4706	48.3	18.2	32.7547
754	690	32	1	1	1172	1594	710	3472	17:11:00.00	17:45:00.00	18:19:00.00	18:57:00.00	0:34:00.00	0:34:00.00	0:38:00.00	1:46:00.00	34.4706	46.88	18.7	32.7547
755	695	57	2	1	1172	1594	710	3472	17:11:00.00	17:38:00.00	18:01:00.00	18:19:00.00	0:27:00.00	0:23:00.00	0:18:00.00	1:08:00.00	43.4074	69.3	39.4	51.0588
756	481	60	1	1	1172	1594	710	3472	17:11:00.00	17:38:00.00	18:01:00.00	18:19:00.00	0:27:00.00	0:23:00.00	0:18:00.00	1:08:00.00	43.4074	69.3	39.4	51.0588
757	301	29	2	2	1172	1594	710	3472	16:09:00.00	16:43:00.00	17:29:00.00	18:00:00.00	0:34:00.00	0:46:00.00	0:31:00.00	1:51:00.00	34.4706	34.65	22.9	31.2793
758	311	17	1	2	1172	1594	710	3472	16:09:00.00	16:43:00.00	17:29:00.00	18:00:00.00	0:34:00.00	0:46:00.00	0:31:00.00	1:51:00.00	34.4706	34.65	22.9	31.2793
759	292	23	2	2	1172	1594	710	3472	16:09:00.00	16:43:00.00	17:29:00.00	18:00:00.00	0:34:00.00	0:46:00.00	0:31:00.00	1:51:00.00	34.4706	34.65	22.9	31.2793
760	247	34	1	2	1172	1594	710	3472	16:09:00.00	16:43:00.00	17:29:00.00	18:00:00.00	0:34:00.00	0:46:00.00	0:31:00.00	1:51:00.00	34.4706	34.65	22.9	31.2793
761	302	37	2	2	1172	1594	710	3472	16:09:00.00	16:43:00.00	17:30:00.00	18:02:00.00	0:34:00.00	0:47:00.00	0:32:00.00	1:53:00.00	34.4706	33.91	22.2	30.7257
762	193	63	1	2	1172	1594	710	3472	16:09:00.00	16:43:00.00	17:29:00.00	18:00:00.00	0:34:00.00	0:46:00.00	0:31:00.00	1:51:00.00	34.4706	34.65	22.9	31.2793
763	280	44	2	2	1172	1594	710	3472	16:09:00.00	16:43:00.00	17:30:00.00	18:01:00.00	0:34:00.00	0:47:00.00	0:31:00.00	1:52:00.00	34.4706	33.91	22.9	31
764	240	41	1	2	1172	1594	710	3472	16:09:00.00	16:43:00.00	17:30:00.00	18:01:00.00	0:34:00.00	0:47:00.00	0:31:00.00	1:52:00.00	34.4706	33.91	22.9	31
765	962	39	1	2	1172	1594	710	3472	16:09:00.00	16:43:00.00	17:30:00.00	18:01:00.00	0:34:00.00	0:47:00.00	0:31:00.00	1:52:00.00	34.4706	33.91	22.9	31
766	964	11	1	2	1172	1594	710	3472	16:09:00.00	16:43:00.00	17:30:00.00	18:01:00.00	0:34:00.00	0:47:00.00	0:31:00.00	1:52:00.00	34.4706	33.91	22.9	31
767	961	11	1	2	1172	1594	710	3472	16:09:00.00	16:43:00.00	17:30:00.00	18:01:00.00	0:34:00.00	0:47:00.00	0:31:00.00	1:52:00.00	34.4706	33.91	22.9	31
768	155	29	2	1	1172	1594	710	3472	16:16:00.00	16:46:00.00	17:07:00.00	17:32:00.00	0:30:00.00	0:21:00.00	0:25:00.00	1:16:00.00	39.0667	79.7	28.4	45.6842
769	1253	32	1	1	1172	1594	710	3472	16:16:00.00	16:46:00.00	17:07:00.00	17:32:00.00	0:30:00.00	0:21:00.00	0:25:00.00	1:16:00.00	39.0667	79.7	28.4	45.6842
770	1295	49	2	1	1172	1594	710	3472	16:16:00.00	17:07:00.00	17:47:00.00	18:26:00.00	0:51:00.00	0:40:00.00	0:39:00.00	2:10:00.00	22.9804	39.85	18.2	26.7077
771	54	52	1	1	1172	1594	710	3472	16:16:00.00	17:07:00.00	17:47:00.00	18:26:00.00	0:51:00.00	0:40:00.00	0:39:00.00	2:10:00.00	22.9804	39.85	18.2	26.7077
772	1296	29	2	1	1172	1594	710	3472	16:16:00.00	17:07:00.00	17:47:00.00	18:26:00.00	0:51:00.00	0:40:00.00	0:39:00.00	2:10:00.00	22.9804	39.85	18.2	26.7077
773	1250	28	1	1	1172	1594	710	3472	16:16:00.00	17:07:00.00	17:47:00.00	18:26:00.00	0:51:00.00	0:40:00.00	0:39:00.00	2:10:00.00	22.9804	39.85	18.2	26.7077
774	122	27	2	1	1172	1594	710	3472	16:16:00.00	16:52:00.00	17:32:00.00	18:00:00.00	0:36:00.00	0:40:00.00	0:28:00.00	1:44:00.00	32.5556	39.85	25.4	33.3846
775	435	29	2	1	1172	1594	710	3472	16:16:00.00	16:52:00.00	17:32:00.00	18:00:00.00	0:36:00.00	0:40:00.00	0:28:00.00	1:44:00.00	32.5556	39.85	25.4	33.3846
776	1266	65	2	1	1172	1594	710	3472	16:16:00.00	16:52:00.00	17:32:00.00	18:00:00.00	0:36:00.00	0:40:00.00	0:28:00.00	1:44:00.00	32.5556	39.85	25.4	33.3846
777	887	27	2	1	1172	1594	710	3472	16:16:00.00	16:47:00.00	17:14:00.00	17:41:00.00	0:31:00.00	0:27:00.00	0:27:00.00	1:25:00.00	37.8065	59.04	26.3	40.8471
778	18	25	2	1	1172	1594	710	3472	16:16:00.00	16:47:00.00	17:14:00.00	17:41:00.00	0:31:00.00	0:27:00.00	0:27:00.00	1:25:00.00	37.8065	59.04	26.3	40.8471
779	1264	59	1	1	1172	1594	710	3472	16:16:00.00	16:47:00.00	17:14:00.00	17:41:00.00	0:31:00.00	0:27:00.00	0:27:00.00	1:25:00.00	37.8065	59.04	26.3	40.8471
780	616	23	2	1	1172	1594	710	3472	16:16:00.00	16:47:00.00	17:14:00.00	17:41:00.00	0:31:00.00	0:27:00.00	0:27:00.00	1:25:00.00	37.8065	59.04	26.3	40.8471
781	617	56	2	1	1172	1594	710	3472	16:16:00.00	16:47:00.00	17:14:00.00	17:41:00.00	0:31:00.00	0:27:00.00	0:27:00.00	1:25:00.00	37.8065	59.04	26.3	40.8471
782	611	33	2	1	1172	1594	710	3472	16:16:00.00	17:00:00.00	17:33:00.00	18:09:00.00	0:44:00.00	0:33:00.00	0:36:00.00	1:53:00.00	26.6364	48.3	19.7	30.7257
783	420	39	1	1	1172	1594	710	3472	16:16:00.00	17:00:00.00	17:33:00.00	18:09:00.00	0:44:00.00	0:33:00.00	0:36:00.00	1:53:00.00	26.6364	48.3	19.7	30.7257
784	1294	26	2	1	1172	1594	710	3472	16:16:00.00	16:47:00.00	17:12:00.00	17:41:00.00	0:31:00.00	0:25:00.00	0:29:00.00	1:25:00.00	37.8065	63.76	24.5	40.8471
785	242	40	2	2	1172	1594	710	3472	16:45:00.00	17:32:00.00	18:20:00.00	18:50:00.00	0:47:00.00	0:48:00.00	0:30:00.00	2:05:00.00	24.9362	33.21	23.7	27.776
786	252	43	1	2	1172	1594	710	3472	16:45:00.00	17:31:00.00	18:21:00.00	18:49:00.00	0:46:00.00	0:50:00.00	0:28:00.00	2:04:00.00	25.4783	31.88	25.4	28
787	212	37	2	2	1172	1594	710	3472	16:45:00.00	17:32:00.00	18:21:00.00	18:50:00.00	0:47:00.00	0:49:00.00	0:29:00.00	2:05:00.00	24.9362	32.53	24.5	27.776
788	265	42	1	2	1172	1594	710	3472	16:45:00.00	17:32:00.00	18:21:00.00	18:49:00.00	0:47:00.00	0:49:00.00	0:28:00.00	2:04:00.00	24.9362	32.53	25.4	28
789	263	30	2	2	1172	1594	710	3472	16:45:00.00	17:31:00.00	18:20:00.00	18:49:00.00	0:46:00.00	0:49:00.00	0:29:00.00	2:04:00.00	25.4783	32.53	24.5	28
790	209	59	2	2	1172	1594	710	3472	16:45:00.00	17:30:00.00	18:21:00.00	18:56:00.00	0:45:00.00	0:51:00.00	0:35:00.00	2:11:00.00	26.0444	31.25	20.3	26.5038
791	938	63	1	2	1172	1594	710	3472	16:45:00.00	17:30:00.00	18:20:00.00	18:56:00.00	0:45:00.00	0:50:00.00	0:36:00.00	2:11:00.00	26.0444	31.88	19.7	26.5038
792	504	16	1	2	1172	1594	710	3472	16:45:00.00	17:30:00.00	18:21:00.00	18:57:00.00	0:45:00.00	0:51:00.00	0:36:00.00	2:12:00.00	26.0444	31.25	19.7	26.303
793	335	17	1	2	1172	1594	710	3472	16:45:00.00	17:30:00.00	18:21:00.00	18:58:00.00	0:45:00.00	0:51:00.00	0:37:00.00	2:13:00.00	26.0444	31.25	19.2	26.1053
794	91	24	2	2	1172	1594	710	3472	16:45:00.00	17:30:00.00	18:21:00.00	18:57:00.00	0:45:00.00	0:51:00.00	0:36:00.00	2:12:00.00	26.0444	31.25	19.7	26.303
795	471	49	2	2	1172	1594	710	3472	16:45:00.00	17:30:00.00	18:21:00.00	18:57:00.00	0:45:00.00	0:51:00.00	0:36:00.00	2:12:00.00	26.0444	31.25	19.7	26.303
796	1074	50	1	2	1172	1594	710	3472	16:45:00.00	17:30:00.00	18:21:00.00	18:57:00.00	0:45:00.00	0:51:00.00	0:36:00.00	2:12:00.00	26.0444	31.25	19.7	26.303
797	663	52	2	2	1172	1594	710	3472	16:45:00.00	17:30:00.00	18:21:00.00	18:58:00.00	0:45:00.00	0:51:00.00	0:37:00.00	2:13:00.00	26.0444	31.25	19.2	26.1053
799	637	28	2	2	1172	1594	710	3472	16:45:00.00	17:16:00.00	17:42:00.00	18:12:00.00	0:31:00.00	0:26:00.00	0:30:00.00	1:27:00.00	37.8065	61.31	23.7	39.908
800	472	18	2	2	1172	1594	710	3472	16:45:00.00	17:32:00.00	18:21:00.00	18:53:00.00	0:47:00.00	0:49:00.00	0:32:00.00	2:08:00.00	24.9362	32.53	22.2	27.125
801	166	25	1	2	1172	1594	710	3472	16:45:00.00	17:32:00.00	18:21:00.00	18:53:00.00	0:47:00.00	0:49:00.00	0:32:00.00	2:08:00.00	24.9362	32.53	22.2	27.125
802	644	24	1	1	1172	1594	710	3472	16:50:00.00	17:26:00.00	17:49:00.00	18:18:00.00	0:36:00.00	0:23:00.00	0:29:00.00	1:28:00.00	32.5556	69.3	24.5	39.4545
803	632	22	2	1	1172	1594	710	3472	16:50:00.00	17:26:00.00	17:49:00.00	18:19:00.00	0:36:00.00	0:23:00.00	0:30:00.00	1:29:00.00	32.5556	69.3	23.7	39.0112
804	649	70	1	1	1172	1594	710	3472	16:50:00.00	17:22:00.00	17:57:00.00	18:27:00.00	0:32:00.00	0:35:00.00	0:30:00.00	1:37:00.00	36.625	45.54	23.7	35.7938
805	646	66	1	1	1172	1594	710	3472	16:50:00.00	17:22:00.00	17:57:00.00	18:27:00.00	0:32:00.00	0:35:00.00	0:30:00.00	1:37:00.00	36.625	45.54	23.7	35.7938
806	1265	25	2	1	1172	1594	710	3472	16:50:00.00	17:24:00.00	17:54:00.00	18:23:00.00	0:34:00.00	0:30:00.00	0:29:00.00	1:33:00.00	34.4706	53.13	24.5	37.3333
807	1188	26	1	1	1172	1594	710	3472	16:50:00.00	17:24:00.00	17:54:00.00	18:22:00.00	0:34:00.00	0:30:00.00	0:28:00.00	1:32:00.00	34.4706	53.13	25.4	37.7391
808	180	43	2	1	1172	1594	710	3472	16:50:00.00	17:34:00.00	18:18:00.00	18:48:00.00	0:44:00.00	0:44:00.00	0:30:00.00	1:58:00.00	26.6364	36.23	23.7	29.4237
809	391	21	1	1	1172	1594	710	3472	16:50:00.00	17:35:00.00	18:19:00.00	18:49:00.00	0:45:00.00	0:44:00.00	0:30:00.00	1:59:00.00	26.0444	36.23	23.7	29.1765
810	179	40	1	1	1172	1594	710	3472	16:50:00.00	17:21:00.00	17:50:00.00	18:20:00.00	0:31:00.00	0:29:00.00	0:30:00.00	1:30:00.00	37.8065	54.97	23.7	38.5778
812	1157	13	1	2	1172	1594	710	3472	9:40:00.00	10:06:00.00	10:48:00.00	11:19:00.00	0:26:00.00	0:42:00.00	0:31:00.00	1:39:00.00	45.0769	37.95	22.9	35.0707
813	1144	47	2	2	1172	1594	710	3472	9:40:00.00	10:06:00.00	10:49:00.00	11:20:00.00	0:26:00.00	0:43:00.00	0:31:00.00	1:40:00.00	45.0769	37.07	22.9	34.72
814	1160	44	1	2	1172	1594	710	3472	9:40:00.00	10:06:00.00	10:48:00.00	11:20:00.00	0:26:00.00	0:42:00.00	0:32:00.00	1:40:00.00	45.0769	37.95	22.2	34.72
815	1147	38	1	2	1172	1594	710	3472	9:40:00.00	10:06:00.00	10:48:00.00	11:20:00.00	0:26:00.00	0:42:00.00	0:32:00.00	1:40:00.00	45.0769	37.95	22.2	34.72
816	1159	38	2	2	1172	1594	710	3472	9:40:00.00	10:06:00.00	10:48:00.00	11:20:00.00	0:26:00.00	0:42:00.00	0:32:00.00	1:40:00.00	45.0769	37.95	22.2	34.72
817	1164	53	1	2	1172	1594	710	3472	9:40:00.00	10:06:00.00	10:48:00.00	11:14:00.00	0:26:00.00	0:42:00.00	0:26:00.00	1:34:00.00	45.0769	37.95	27.3	36.9362
818	1162	53	1	2	1172	1594	710	3472	9:40:00.00	10:06:00.00	10:48:00.00	11:14:00.00	0:26:00.00	0:42:00.00	0:26:00.00	1:34:00.00	45.0769	37.95	27.3	36.9362
819	210	38	2	2	1172	1594	710	3472	9:40:00.00	10:06:00.00	10:48:00.00	11:21:00.00	0:26:00.00	0:42:00.00	0:33:00.00	1:41:00.00	45.0769	37.95	21.5	34.3762
820	243	40	2	2	1172	1594	710	3472	9:40:00.00	10:06:00.00	10:48:00.00	11:21:00.00	0:26:00.00	0:42:00.00	0:33:00.00	1:41:00.00	45.0769	37.95	21.5	34.3762
821	1033	30	2	1	1172	1594	710	3472	9:45:00.00	10:07:00.00	10:39:00.00	11:08:00.00	0:22:00.00	0:32:00.00	0:29:00.00	1:23:00.00	53.2727	49.81	24.5	41.8313
822	1025	30	2	1	1172	1594	710	3472	9:45:00.00	10:07:00.00	10:38:00.00	11:08:00.00	0:22:00.00	0:31:00.00	0:30:00.00	1:23:00.00	53.2727	51.42	23.7	41.8313
823	1024	29	2	1	1172	1594	710	3472	9:45:00.00	10:07:00.00	10:39:00.00	11:08:00.00	0:22:00.00	0:32:00.00	0:29:00.00	1:23:00.00	53.2727	49.81	24.5	41.8313
824	1032	30	2	1	1172	1594	710	3472	9:45:00.00	10:07:00.00	10:38:00.00	11:08:00.00	0:22:00.00	0:31:00.00	0:30:00.00	1:23:00.00	53.2727	51.42	23.7	41.8313
825	61	28	2	1	1172	1594	710	3472	9:45:00.00	10:07:00.00	10:39:00.00	11:08:00.00	0:22:00.00	0:32:00.00	0:29:00.00	1:23:00.00	53.2727	49.81	24.5	41.8313
826	489	29	2	1	1172	1594	710	3472	9:45:00.00	10:07:00.00	10:39:00.00	11:07:00.00	0:22:00.00	0:32:00.00	0:28:00.00	1:22:00.00	53.2727	49.81	25.4	42.3415
827	403	29	2	1	1172	1594	710	3472	9:45:00.00	10:07:00.00	10:39:00.00	11:08:00.00	0:22:00.00	0:32:00.00	0:29:00.00	1:23:00.00	53.2727	49.81	24.5	41.8313
828	74	29	2	1	1172	1594	710	3472	9:45:00.00	10:07:00.00	10:39:00.00	11:08:00.00	0:22:00.00	0:32:00.00	0:29:00.00	1:23:00.00	53.2727	49.81	24.5	41.8313
830	283	51	1	2	1172	1594	710	3472	9:50:00.00	10:18:00.00	10:57:00.00	11:27:00.00	0:28:00.00	0:39:00.00	0:30:00.00	1:37:00.00	41.8571	40.87	23.7	35.7938
831	198	22	1	2	1172	1594	710	3472	9:50:00.00	10:18:00.00	10:57:00.00	11:27:00.00	0:28:00.00	0:39:00.00	0:30:00.00	1:37:00.00	41.8571	40.87	23.7	35.7938
832	306	36	2	2	1172	1594	710	3472	9:50:00.00	10:18:00.00	10:57:00.00	11:27:00.00	0:28:00.00	0:39:00.00	0:30:00.00	1:37:00.00	41.8571	40.87	23.7	35.7938
833	286	58	2	2	1172	1594	710	3472	9:50:00.00	10:19:00.00	10:56:00.00	11:26:00.00	0:29:00.00	0:37:00.00	0:30:00.00	1:36:00.00	40.4138	43.08	23.7	36.1667
834	276	56	2	2	1172	1594	710	3472	9:50:00.00	10:19:00.00	10:57:00.00	11:26:00.00	0:29:00.00	0:38:00.00	0:29:00.00	1:36:00.00	40.4138	41.95	24.5	36.1667
835	244	54	2	2	1172	1594	710	3472	9:50:00.00	10:19:00.00	10:57:00.00	11:29:00.00	0:29:00.00	0:38:00.00	0:32:00.00	1:39:00.00	40.4138	41.95	22.2	35.0707
836	280	62	1	2	1172	1594	710	3472	9:50:00.00	10:19:00.00	10:57:00.00	11:29:00.00	0:29:00.00	0:38:00.00	0:32:00.00	1:39:00.00	40.4138	41.95	22.2	35.0707
837	267	59	1	2	1172	1594	710	3472	9:50:00.00	10:19:00.00	10:57:00.00	11:29:00.00	0:29:00.00	0:38:00.00	0:32:00.00	1:39:00.00	40.4138	41.95	22.2	35.0707
838	983	34	2	2	1172	1594	710	3472	9:50:00.00	10:19:00.00	10:57:00.00	11:31:00.00	0:29:00.00	0:38:00.00	0:34:00.00	1:41:00.00	40.4138	41.95	20.9	34.3762
839	984	46	2	2	1172	1594	710	3472	9:50:00.00	10:19:00.00	10:57:00.00	11:30:00.00	0:29:00.00	0:38:00.00	0:33:00.00	1:40:00.00	40.4138	41.95	21.5	34.72
840	980	67	1	2	1172	1594	710	3472	9:50:00.00	10:19:00.00	10:57:00.00	11:32:00.00	0:29:00.00	0:38:00.00	0:35:00.00	1:42:00.00	40.4138	41.95	20.3	34.0392
841	976	46	1	2	1172	1594	710	3472	9:50:00.00	10:20:00.00	10:58:00.00	11:30:00.00	0:30:00.00	0:38:00.00	0:32:00.00	1:40:00.00	39.0667	41.95	22.2	34.72
842	975	8	1	2	1172	1594	710	3472	9:50:00.00	10:19:00.00	10:57:00.00	11:30:00.00	0:29:00.00	0:38:00.00	0:33:00.00	1:40:00.00	40.4138	41.95	21.5	34.72
843	968	42	1	2	1172	1594	710	3472	9:50:00.00	10:19:00.00	10:58:00.00	11:31:00.00	0:29:00.00	0:39:00.00	0:33:00.00	1:41:00.00	40.4138	40.87	21.5	34.3762
844	967	45	1	2	1172	1594	710	3472	9:50:00.00	10:19:00.00	10:58:00.00	11:31:00.00	0:29:00.00	0:39:00.00	0:33:00.00	1:41:00.00	40.4138	40.87	21.5	34.3762
845	347	43	1	1	1172	1594	710	3472	9:57:00.00	10:44:00.00	11:16:00.00	11:45:00.00	0:47:00.00	0:32:00.00	0:29:00.00	1:48:00.00	24.9362	49.81	24.5	32.1481
846	480	48	2	1	1172	1594	710	3472	9:57:00.00	10:44:00.00	11:16:00.00	11:45:00.00	0:47:00.00	0:32:00.00	0:29:00.00	1:48:00.00	24.9362	49.81	24.5	32.1481
847	378	41	2	1	1172	1594	710	3472	9:57:00.00	10:44:00.00	11:16:00.00	11:47:00.00	0:47:00.00	0:32:00.00	0:31:00.00	1:50:00.00	24.9362	49.81	22.9	31.5636
848	90	67	2	1	1172	1594	710	3472	9:57:00.00	10:44:00.00	11:16:00.00	11:47:00.00	0:47:00.00	0:32:00.00	0:31:00.00	1:50:00.00	24.9362	49.81	22.9	31.5636
849	41	70	1	1	1172	1594	710	3472	9:57:00.00	10:44:00.00	11:16:00.00	11:47:00.00	0:47:00.00	0:32:00.00	0:31:00.00	1:50:00.00	24.9362	49.81	22.9	31.5636
850	162	62	2	1	1172	1594	710	3472	9:57:00.00	10:26:00.00	11:15:00.00	11:52:00.00	0:29:00.00	0:49:00.00	0:37:00.00	1:55:00.00	40.4138	32.53	19.2	30.1913
851	353	56	2	1	1172	1594	710	3472	9:57:00.00	10:27:00.00	11:15:00.00	11:52:00.00	0:30:00.00	0:48:00.00	0:37:00.00	1:55:00.00	39.0667	33.21	19.2	30.1913
852	69	69	1	1	1172	1594	710	3472	9:57:00.00	10:29:00.00	11:20:00.00	11:52:00.00	0:32:00.00	0:51:00.00	0:32:00.00	1:55:00.00	36.625	31.25	22.2	30.1913
853	963	28	2	2	1172	1594	710	3472	10:05:00.00	10:41:00.00	11:31:00.00	11:58:00.00	0:36:00.00	0:50:00.00	0:27:00.00	1:53:00.00	32.5556	31.88	26.3	30.7257
854	966	30	2	2	1172	1594	710	3472	10:05:00.00	10:41:00.00	11:32:00.00	11:58:00.00	0:36:00.00	0:51:00.00	0:26:00.00	1:53:00.00	32.5556	31.25	27.3	30.7257
855	961	32	2	2	1172	1594	710	3472	10:05:00.00	10:43:00.00	11:31:00.00	12:07:00.00	0:38:00.00	0:48:00.00	0:36:00.00	2:02:00.00	30.8421	33.21	19.7	28.459
856	969	30	2	2	1172	1594	710	3472	10:05:00.00	10:43:00.00	11:32:00.00	12:08:00.00	0:38:00.00	0:49:00.00	0:36:00.00	2:03:00.00	30.8421	32.53	19.7	28.2276
857	242	32	1	2	1172	1594	710	3472	10:05:00.00	10:43:00.00	11:32:00.00	12:08:00.00	0:38:00.00	0:49:00.00	0:36:00.00	2:03:00.00	30.8421	32.53	19.7	28.2276
858	219	64	2	2	1172	1594	710	3472	10:05:00.00	10:42:00.00	11:31:00.00	12:05:00.00	0:37:00.00	0:49:00.00	0:34:00.00	2:00:00.00	31.6757	32.53	20.9	28.9333
859	229	64	1	2	1172	1594	710	3472	10:05:00.00	10:42:00.00	11:31:00.00	12:05:00.00	0:37:00.00	0:49:00.00	0:34:00.00	2:00:00.00	31.6757	32.53	20.9	28.9333
860	202	35	1	2	1172	1594	710	3472	10:05:00.00	10:41:00.00	11:32:00.00	12:00:00.00	0:36:00.00	0:51:00.00	0:28:00.00	1:55:00.00	32.5556	31.25	25.4	30.1913
861	237	36	1	2	1172	1594	710	3472	10:05:00.00	10:41:00.00	11:32:00.00	12:00:00.00	0:36:00.00	0:51:00.00	0:28:00.00	1:55:00.00	32.5556	31.25	25.4	30.1913
862	246	40	1	2	1172	1594	710	3472	10:05:00.00	10:41:00.00	11:32:00.00	12:00:00.00	0:36:00.00	0:51:00.00	0:28:00.00	1:55:00.00	32.5556	31.25	25.4	30.1913
863	301	57	1	2	1172	1594	710	3472	10:05:00.00	10:42:00.00	11:32:00.00	12:01:00.00	0:37:00.00	0:50:00.00	0:29:00.00	1:56:00.00	31.6757	31.88	24.5	29.931
864	302	57	2	2	1172	1594	710	3472	10:05:00.00	10:42:00.00	11:32:00.00	12:01:00.00	0:37:00.00	0:50:00.00	0:29:00.00	1:56:00.00	31.6757	31.88	24.5	29.931
865	212	13	1	2	1172	1594	710	3472	10:05:00.00	10:43:00.00	11:33:00.00	12:05:00.00	0:38:00.00	0:50:00.00	0:32:00.00	2:00:00.00	30.8421	31.88	22.2	28.9333
866	213	48	1	2	1172	1594	710	3472	10:05:00.00	10:43:00.00	11:33:00.00	12:05:00.00	0:38:00.00	0:50:00.00	0:32:00.00	2:00:00.00	30.8421	31.88	22.2	28.9333
867	241	17	2	2	1172	1594	710	3472	10:05:00.00	10:42:00.00	11:32:00.00	12:02:00.00	0:37:00.00	0:50:00.00	0:30:00.00	1:57:00.00	31.6757	31.88	23.7	29.6752
868	201	56	1	2	1172	1594	710	3472	10:05:00.00	10:43:00.00	11:32:00.00	12:04:00.00	0:38:00.00	0:49:00.00	0:32:00.00	1:59:00.00	30.8421	32.53	22.2	29.1765
869	204	55	2	2	1172	1594	710	3472	10:05:00.00	10:42:00.00	11:32:00.00	12:04:00.00	0:37:00.00	0:50:00.00	0:32:00.00	1:59:00.00	31.6757	31.88	22.2	29.1765
870	307	48	2	2	1172	1594	710	3472	10:10:00.00	10:53:00.00	11:42:00.00	12:13:00.00	0:43:00.00	0:49:00.00	0:31:00.00	2:03:00.00	27.2558	32.53	22.9	28.2276
871	226	11	2	2	1172	1594	710	3472	10:10:00.00	10:53:00.00	11:42:00.00	12:13:00.00	0:43:00.00	0:49:00.00	0:31:00.00	2:03:00.00	27.2558	32.53	22.9	28.2276
872	295	28	1	2	1172	1594	710	3472	10:10:00.00	10:53:00.00	11:43:00.00	12:11:00.00	0:43:00.00	0:50:00.00	0:28:00.00	2:01:00.00	27.2558	31.88	25.4	28.6942
873	214	27	2	2	1172	1594	710	3472	10:10:00.00	10:53:00.00	11:42:00.00	12:12:00.00	0:43:00.00	0:49:00.00	0:30:00.00	2:02:00.00	27.2558	32.53	23.7	28.459
874	193	47	2	2	1172	1594	710	3472	10:10:00.00	10:53:00.00	11:42:00.00	12:13:00.00	0:43:00.00	0:49:00.00	0:31:00.00	2:03:00.00	27.2558	32.53	22.9	28.2276
875	247	53	2	2	1172	1594	710	3472	10:10:00.00	10:53:00.00	11:42:00.00	12:13:00.00	0:43:00.00	0:49:00.00	0:31:00.00	2:03:00.00	27.2558	32.53	22.9	28.2276
876	221	44	1	2	1172	1594	710	3472	10:10:00.00	10:53:00.00	11:42:00.00	12:14:00.00	0:43:00.00	0:49:00.00	0:32:00.00	2:04:00.00	27.2558	32.53	22.2	28
877	282	40	2	2	1172	1594	710	3472	10:10:00.00	10:53:00.00	11:42:00.00	12:14:00.00	0:43:00.00	0:49:00.00	0:32:00.00	2:04:00.00	27.2558	32.53	22.2	28
878	220	50	2	2	1172	1594	710	3472	10:10:00.00	10:53:00.00	11:42:00.00	12:12:00.00	0:43:00.00	0:49:00.00	0:30:00.00	2:02:00.00	27.2558	32.53	23.7	28.459
879	633	36	2	3	1172	1594	710	3472	10:23:00.00	11:01:00.00	11:56:00.00	12:27:00.00	0:38:00.00	0:55:00.00	0:31:00.00	2:04:00.00	30.8421	28.98	22.9	28
880	634	65	1	3	1172	1594	710	3472	10:23:00.00	11:01:00.00	11:55:00.00	12:27:00.00	0:38:00.00	0:54:00.00	0:32:00.00	2:04:00.00	30.8421	29.52	22.2	28
881	640	37	1	3	1172	1594	710	3472	10:23:00.00	11:01:00.00	11:56:00.00	12:27:00.00	0:38:00.00	0:55:00.00	0:31:00.00	2:04:00.00	30.8421	28.98	22.9	28
882	644	47	2	3	1172	1594	710	3472	10:23:00.00	11:01:00.00	11:56:00.00	12:28:00.00	0:38:00.00	0:55:00.00	0:32:00.00	2:05:00.00	30.8421	28.98	22.2	27.776
883	645	50	2	3	1172	1594	710	3472	10:23:00.00	11:01:00.00	11:57:00.00	12:28:00.00	0:38:00.00	0:56:00.00	0:31:00.00	2:05:00.00	30.8421	28.46	22.9	27.776
884	649	34	2	3	1172	1594	710	3472	10:23:00.00	11:01:00.00	11:57:00.00	12:29:00.00	0:38:00.00	0:56:00.00	0:32:00.00	2:06:00.00	30.8421	28.46	22.2	27.5556
885	650	51	2	3	1172	1594	710	3472	10:23:00.00	11:01:00.00	11:58:00.00	12:29:00.00	0:38:00.00	0:57:00.00	0:31:00.00	2:06:00.00	30.8421	27.96	22.9	27.5556
886	658	12	2	3	1172	1594	710	3472	10:23:00.00	11:04:00.00	11:58:00.00	12:33:00.00	0:41:00.00	0:54:00.00	0:35:00.00	2:10:00.00	28.5854	29.52	20.3	26.7077
887	660		1	3	1172	1594	710	3472	10:23:00.00	11:05:00.00	11:58:00.00	12:33:00.00	0:42:00.00	0:53:00.00	0:35:00.00	2:10:00.00	27.9048	30.08	20.3	26.7077
888	665	47	1	3	1172	1594	710	3472	10:23:00.00	11:01:00.00	11:57:00.00	12:29:00.00	0:38:00.00	0:56:00.00	0:32:00.00	2:06:00.00	30.8421	28.46	22.2	27.5556
889	666	28	2	3	1172	1594	710	3472	10:23:00.00	11:02:00.00	11:56:00.00	12:28:00.00	0:39:00.00	0:54:00.00	0:32:00.00	2:05:00.00	30.0513	29.52	22.2	27.776
890	676	28	1	3	1172	1594	710	3472	10:23:00.00	11:02:00.00	11:56:00.00	12:28:00.00	0:39:00.00	0:54:00.00	0:32:00.00	2:05:00.00	30.0513	29.52	22.2	27.776
891	675	19	2	3	1172	1594	710	3472	10:23:00.00	11:02:00.00	11:57:00.00	12:28:00.00	0:39:00.00	0:55:00.00	0:31:00.00	2:05:00.00	30.0513	28.98	22.9	27.776
892	673	20	1	3	1172	1594	710	3472	10:23:00.00	11:02:00.00	11:57:00.00	12:28:00.00	0:39:00.00	0:55:00.00	0:31:00.00	2:05:00.00	30.0513	28.98	22.9	27.776
893	674	56	1	3	1172	1594	710	3472	10:23:00.00	11:01:00.00	11:56:00.00	12:28:00.00	0:38:00.00	0:55:00.00	0:32:00.00	2:05:00.00	30.8421	28.98	22.2	27.776
894	680	72	1	1	1172	1594	710	3472	10:30:00.00	11:05:00.00	11:37:00.00	12:04:00.00	0:35:00.00	0:32:00.00	0:27:00.00	1:34:00.00	33.4857	49.81	26.3	36.9362
895	679	72	2	1	1172	1594	710	3472	10:30:00.00	11:05:00.00	11:37:00.00	12:04:00.00	0:35:00.00	0:32:00.00	0:27:00.00	1:34:00.00	33.4857	49.81	26.3	36.9362
896	1000	29	2	1	1172	1594	710	3472	10:30:00.00	11:28:00.00	12:00:00.00	12:35:00.00	0:58:00.00	0:32:00.00	0:35:00.00	2:05:00.00	20.2069	49.81	20.3	27.776
897	998	36	2	1	1172	1594	710	3472	10:30:00.00	11:20:00.00	12:02:00.00	12:34:00.00	0:50:00.00	0:42:00.00	0:32:00.00	2:04:00.00	23.44	37.95	22.2	28
898	677	25	2	1	1172	1594	710	3472	10:30:00.00	11:27:00.00	12:02:00.00	12:34:00.00	0:57:00.00	0:35:00.00	0:32:00.00	2:04:00.00	20.5614	45.54	22.2	28
899	683	49	2	1	1172	1594	710	3472	10:30:00.00	11:20:00.00	12:02:00.00	12:34:00.00	0:50:00.00	0:42:00.00	0:32:00.00	2:04:00.00	23.44	37.95	22.2	28
900	684	30	2	1	1172	1594	710	3472	10:30:00.00	11:20:00.00	12:02:00.00	12:34:00.00	0:50:00.00	0:42:00.00	0:32:00.00	2:04:00.00	23.44	37.95	22.2	28
901	687	30	1	1	1172	1594	710	3472	10:30:00.00	11:12:00.00	11:49:00.00	12:27:00.00	0:42:00.00	0:37:00.00	0:38:00.00	1:57:00.00	27.9048	43.08	18.7	29.6752
902	678	30	2	1	1172	1594	710	3472	10:30:00.00	11:12:00.00	11:49:00.00	12:27:00.00	0:42:00.00	0:37:00.00	0:38:00.00	1:57:00.00	27.9048	43.08	18.7	29.6752
903	691	24	1	1	1172	1594	710	3472	10:30:00.00	11:11:00.00	11:49:00.00	12:23:00.00	0:41:00.00	0:38:00.00	0:34:00.00	1:53:00.00	28.5854	41.95	20.9	30.7257
904	689	20	1	1	1172	1594	710	3472	10:30:00.00	11:11:00.00	11:49:00.00	12:23:00.00	0:41:00.00	0:38:00.00	0:34:00.00	1:53:00.00	28.5854	41.95	20.9	30.7257
905	696	65	1	1	1172	1594	710	3472	10:30:00.00	11:11:00.00	11:49:00.00	12:22:00.00	0:41:00.00	0:38:00.00	0:33:00.00	1:52:00.00	28.5854	41.95	21.5	31
906	693	42	2	1	1172	1594	710	3472	10:30:00.00	11:20:00.00	12:01:00.00	12:34:00.00	0:50:00.00	0:41:00.00	0:33:00.00	2:04:00.00	23.44	38.88	21.5	28
907	694	56	2	1	1172	1594	710	3472	10:30:00.00	11:20:00.00	12:01:00.00	12:34:00.00	0:50:00.00	0:41:00.00	0:33:00.00	2:04:00.00	23.44	38.88	21.5	28
908	692	27	2	1	1172	1594	710	3472	10:30:00.00	11:20:00.00	12:02:00.00	12:35:00.00	0:50:00.00	0:42:00.00	0:33:00.00	2:05:00.00	23.44	37.95	21.5	27.776
909	1006	31	2	1	1172	1594	710	3472	10:30:00.00	11:28:00.00	12:02:00.00	12:35:00.00	0:58:00.00	0:34:00.00	0:33:00.00	2:05:00.00	20.2069	46.88	21.5	27.776
910	1003	43	1	1	1172	1594	710	3472	10:30:00.00	11:28:00.00	12:02:00.00	12:34:00.00	0:58:00.00	0:34:00.00	0:32:00.00	2:04:00.00	20.2069	46.88	22.2	28
911	1005	13	1	1	1172	1594	710	3472	10:30:00.00	11:28:00.00	12:02:00.00	12:35:00.00	0:58:00.00	0:34:00.00	0:33:00.00	2:05:00.00	20.2069	46.88	21.5	27.776
912	481	62	2	1	1172	1594	710	3472	10:30:00.00	11:09:00.00	11:47:00.00	12:21:00.00	0:39:00.00	0:38:00.00	0:34:00.00	1:51:00.00	30.0513	41.95	20.9	31.2793
913	191	41	2	1	1172	1594	710	3472	10:30:00.00	11:08:00.00	11:47:00.00	12:21:00.00	0:38:00.00	0:39:00.00	0:34:00.00	1:51:00.00	30.8421	40.87	20.9	31.2793
914	497	39	1	1	1172	1594	710	3472	10:30:00.00	11:09:00.00	11:47:00.00	12:21:00.00	0:39:00.00	0:38:00.00	0:34:00.00	1:51:00.00	30.0513	41.95	20.9	31.2793
915	159	31	1	1	1172	1594	710	3472	10:30:00.00	11:05:00.00	11:38:00.00	12:07:00.00	0:35:00.00	0:33:00.00	0:29:00.00	1:37:00.00	33.4857	48.3	24.5	35.7938
916	92	8	1	1	1172	1594	710	3472	10:30:00.00	11:19:00.00	11:53:00.00	12:23:00.00	0:49:00.00	0:34:00.00	0:30:00.00	1:53:00.00	23.9184	46.88	23.7	30.7257
917	401	48	2	1	1172	1594	710	3472	10:30:00.00	11:19:00.00	11:53:00.00	12:23:00.00	0:49:00.00	0:34:00.00	0:30:00.00	1:53:00.00	23.9184	46.88	23.7	30.7257
918	133	50	1	1	1172	1594	710	3472	10:30:00.00	11:19:00.00	11:53:00.00	12:23:00.00	0:49:00.00	0:34:00.00	0:30:00.00	1:53:00.00	23.9184	46.88	23.7	30.7257
919	42	30	1	1	1172	1594	710	3472	10:30:00.00	11:09:00.00	11:40:00.00	12:08:00.00	0:39:00.00	0:31:00.00	0:28:00.00	1:38:00.00	30.0513	51.42	25.4	35.4286
920	1081	29	2	1	1172	1594	710	3472	10:30:00.00	11:09:00.00	11:40:00.00	12:08:00.00	0:39:00.00	0:31:00.00	0:28:00.00	1:38:00.00	30.0513	51.42	25.4	35.4286
921	1080	17	1	1	1172	1594	710	3472	10:30:00.00	11:04:00.00	11:31:00.00	11:53:00.00	0:34:00.00	0:27:00.00	0:22:00.00	1:23:00.00	34.4706	59.04	32.3	41.8313
922	1088	48	2	1	1172	1594	710	3472	10:30:00.00	11:04:00.00	11:30:00.00	11:53:00.00	0:34:00.00	0:26:00.00	0:23:00.00	1:23:00.00	34.4706	61.31	30.9	41.8313
923	1089	33	2	1	1172	1594	710	3472	10:30:00.00	11:12:00.00	11:54:00.00	12:27:00.00	0:42:00.00	0:42:00.00	0:33:00.00	1:57:00.00	27.9048	37.95	21.5	29.6752
924	1090	37	2	1	1172	1594	710	3472	10:30:00.00	11:12:00.00	11:54:00.00	12:27:00.00	0:42:00.00	0:42:00.00	0:33:00.00	1:57:00.00	27.9048	37.95	21.5	29.6752
925	899	40	2	3	1172	1594	710	3472	10:47:00.00	11:19:00.00	12:20:00.00	12:49:00.00	0:32:00.00	1:01:00.00	0:29:00.00	2:02:00.00	36.625	26.13	24.5	28.459
926	900	41	1	3	1172	1594	710	3472	10:47:00.00	11:19:00.00	12:20:00.00	12:49:00.00	0:32:00.00	1:01:00.00	0:29:00.00	2:02:00.00	36.625	26.13	24.5	28.459
927	912	31	2	3	1172	1594	710	3472	10:47:00.00	11:20:00.00	12:20:00.00	12:54:00.00	0:33:00.00	1:00:00.00	0:34:00.00	2:07:00.00	35.5152	26.57	20.9	27.3386
928	911	37	1	3	1172	1594	710	3472	10:47:00.00	11:20:00.00	12:20:00.00	12:54:00.00	0:33:00.00	1:00:00.00	0:34:00.00	2:07:00.00	35.5152	26.57	20.9	27.3386
929	898	38	2	3	1172	1594	710	3472	10:47:00.00	11:20:00.00	12:20:00.00	12:53:00.00	0:33:00.00	1:00:00.00	0:33:00.00	2:06:00.00	35.5152	26.57	21.5	27.5556
930	897	43	1	3	1172	1594	710	3472	10:47:00.00	11:19:00.00	12:20:00.00	12:53:00.00	0:32:00.00	1:01:00.00	0:33:00.00	2:06:00.00	36.625	26.13	21.5	27.5556
931	909	34	1	3	1172	1594	710	3472	10:47:00.00	11:20:00.00	12:19:00.00	12:55:00.00	0:33:00.00	0:59:00.00	0:36:00.00	2:08:00.00	35.5152	27.02	19.7	27.125
932	910	37	2	3	1172	1594	710	3472	10:47:00.00	11:20:00.00	12:19:00.00	12:55:00.00	0:33:00.00	0:59:00.00	0:36:00.00	2:08:00.00	35.5152	27.02	19.7	27.125
933	895	60	2	3	1172	1594	710	3472	10:47:00.00	11:19:00.00	12:19:00.00	12:53:00.00	0:32:00.00	1:00:00.00	0:34:00.00	2:06:00.00	36.625	26.57	20.9	27.5556
934	896	65	1	3	1172	1594	710	3472	10:47:00.00	11:19:00.00	12:19:00.00	12:53:00.00	0:32:00.00	1:00:00.00	0:34:00.00	2:06:00.00	36.625	26.57	20.9	27.5556
935	908	63	1	3	1172	1594	710	3472	10:47:00.00	11:20:00.00	12:20:00.00	12:49:00.00	0:33:00.00	1:00:00.00	0:29:00.00	2:02:00.00	35.5152	26.57	24.5	28.459
936	907	71	1	3	1172	1594	710	3472	10:47:00.00	11:20:00.00	12:20:00.00	12:48:00.00	0:33:00.00	1:00:00.00	0:28:00.00	2:01:00.00	35.5152	26.57	25.4	28.6942
937	906	49	2	3	1172	1594	710	3472	10:47:00.00	11:19:00.00	12:20:00.00	12:49:00.00	0:32:00.00	1:01:00.00	0:29:00.00	2:02:00.00	36.625	26.13	24.5	28.459
938	894	50	1	3	1172	1594	710	3472	10:47:00.00	11:19:00.00	12:20:00.00	12:48:00.00	0:32:00.00	1:01:00.00	0:28:00.00	2:01:00.00	36.625	26.13	25.4	28.6942
939	904	36	1	3	1172	1594	710	3472	10:47:00.00	11:19:00.00	12:19:00.00	12:53:00.00	0:32:00.00	1:00:00.00	0:34:00.00	2:06:00.00	36.625	26.57	20.9	27.5556
940	891	67	1	3	1172	1594	710	3472	10:47:00.00	11:19:00.00	12:19:00.00	12:52:00.00	0:32:00.00	1:00:00.00	0:33:00.00	2:05:00.00	36.625	26.57	21.5	27.776
941	905	31	2	3	1172	1594	710	3472	10:47:00.00	11:20:00.00	12:20:00.00	12:58:00.00	0:33:00.00	1:00:00.00	0:38:00.00	2:11:00.00	35.5152	26.57	18.7	26.5038
942	893	31	1	3	1172	1594	710	3472	10:47:00.00	11:20:00.00	12:20:00.00	12:58:00.00	0:33:00.00	1:00:00.00	0:38:00.00	2:11:00.00	35.5152	26.57	18.7	26.5038
943	892	31	1	3	1172	1594	710	3472	10:47:00.00	11:20:00.00	12:20:00.00	12:58:00.00	0:33:00.00	1:00:00.00	0:38:00.00	2:11:00.00	35.5152	26.57	18.7	26.5038
944	889	69	2	3	1172	1594	710	3472	10:47:00.00	11:28:00.00	12:26:00.00	12:54:00.00	0:41:00.00	0:58:00.00	0:28:00.00	2:07:00.00	28.5854	27.48	25.4	27.3386
945	903	61	2	3	1172	1594	710	3472	10:47:00.00	11:28:00.00	12:26:00.00	12:54:00.00	0:41:00.00	0:58:00.00	0:28:00.00	2:07:00.00	28.5854	27.48	25.4	27.3386
946	901	63	2	3	1172	1594	710	3472	10:47:00.00	11:28:00.00	12:26:00.00	12:54:00.00	0:41:00.00	0:58:00.00	0:28:00.00	2:07:00.00	28.5854	27.48	25.4	27.3386
947	902	66	1	3	1172	1594	710	3472	10:48:00.00	11:28:00.00	12:26:00.00	12:54:00.00	0:40:00.00	0:58:00.00	0:28:00.00	2:06:00.00	29.3	27.48	25.4	27.5556
948	890	36	2	3	1172	1594	710	3472	10:48:00.00	11:20:00.00	12:20:00.00	12:53:00.00	0:32:00.00	1:00:00.00	0:33:00.00	2:05:00.00	36.625	26.57	21.5	27.776
949	924	37	1	3	1172	1594	710	3472	10:48:00.00	11:20:00.00	12:20:00.00	12:53:00.00	0:32:00.00	1:00:00.00	0:33:00.00	2:05:00.00	36.625	26.57	21.5	27.776
950	921	17	1	3	1172	1594	710	3472	10:48:00.00	11:28:00.00	12:26:00.00	12:55:00.00	0:40:00.00	0:58:00.00	0:29:00.00	2:07:00.00	29.3	27.48	24.5	27.3386
951	935	62	1	3	1172	1594	710	3472	10:48:00.00	11:28:00.00	12:26:00.00	12:55:00.00	0:40:00.00	0:58:00.00	0:29:00.00	2:07:00.00	29.3	27.48	24.5	27.3386
952	933	42	1	3	1172	1594	710	3472	10:48:00.00	11:28:00.00	12:26:00.00	12:55:00.00	0:40:00.00	0:58:00.00	0:29:00.00	2:07:00.00	29.3	27.48	24.5	27.3386
953	100	52	2	1	1172	1594	710	3472	10:43:00.00	11:11:00.00	11:48:00.00	12:17:00.00	0:28:00.00	0:37:00.00	0:29:00.00	1:34:00.00	41.8571	43.08	24.5	36.9362
954	20	18	2	1	1172	1594	710	3472	10:43:00.00	11:11:00.00	11:48:00.00	12:17:00.00	0:28:00.00	0:37:00.00	0:29:00.00	1:34:00.00	41.8571	43.08	24.5	36.9362
955	1054	44	1	1	1172	1594	710	3472	10:43:00.00	11:15:00.00	12:06:00.00	12:36:00.00	0:32:00.00	0:51:00.00	0:30:00.00	1:53:00.00	36.625	31.25	23.7	30.7257
956	71	11	2	1	1172	1594	710	3472	10:43:00.00	11:14:00.00	12:06:00.00	12:36:00.00	0:31:00.00	0:52:00.00	0:30:00.00	1:53:00.00	37.8065	30.65	23.7	30.7257
957	161	10	2	1	1172	1594	710	3472	10:43:00.00	11:16:00.00	12:06:00.00	12:36:00.00	0:33:00.00	0:50:00.00	0:30:00.00	1:53:00.00	35.5152	31.88	23.7	30.7257
958	438	43	1	1	1172	1594	710	3472	10:43:00.00	11:15:00.00	12:06:00.00	12:36:00.00	0:32:00.00	0:51:00.00	0:30:00.00	1:53:00.00	36.625	31.25	23.7	30.7257
959	1053	8	2	1	1172	1594	710	3472	10:43:00.00	11:14:00.00	12:06:00.00	12:36:00.00	0:31:00.00	0:52:00.00	0:30:00.00	1:53:00.00	37.8065	30.65	23.7	30.7257
960	1067	9	2	1	1172	1594	710	3472	10:43:00.00	11:15:00.00	12:06:00.00	12:36:00.00	0:32:00.00	0:51:00.00	0:30:00.00	1:53:00.00	36.625	31.25	23.7	30.7257
961	504	8	2	1	1172	1594	710	3472	10:43:00.00	11:14:00.00	12:06:00.00	12:35:00.00	0:31:00.00	0:52:00.00	0:29:00.00	1:52:00.00	37.8065	30.65	24.5	31
962	472	43	2	1	1172	1594	710	3472	10:43:00.00	11:14:00.00	12:06:00.00	12:36:00.00	0:31:00.00	0:52:00.00	0:30:00.00	1:53:00.00	37.8065	30.65	23.7	30.7257
963	76	41	2	1	1172	1594	710	3472	10:43:00.00	11:14:00.00	12:06:00.00	12:36:00.00	0:31:00.00	0:52:00.00	0:30:00.00	1:53:00.00	37.8065	30.65	23.7	30.7257
964	448	43	1	1	1172	1594	710	3472	10:43:00.00	11:14:00.00	12:06:00.00	12:36:00.00	0:31:00.00	0:52:00.00	0:30:00.00	1:53:00.00	37.8065	30.65	23.7	30.7257
965	343	61	2	1	1172	1594	710	3472	10:43:00.00	11:49:00.00	12:36:00.00	13:08:00.00	1:06:00.00	0:47:00.00	0:32:00.00	2:25:00.00	17.7576	33.91	22.2	23.9448
966	110	60	2	1	1172	1594	710	3472	10:43:00.00	11:49:00.00	12:36:00.00	13:08:00.00	1:06:00.00	0:47:00.00	0:32:00.00	2:25:00.00	17.7576	33.91	22.2	23.9448
967	99	12	1	1	1172	1594	710	3472	10:43:00.00	11:48:00.00	12:36:00.00	13:04:00.00	1:05:00.00	0:48:00.00	0:28:00.00	2:21:00.00	18.0308	33.21	25.4	24.6241
968	73	47	2	1	1172	1594	710	3472	10:43:00.00	11:48:00.00	12:36:00.00	13:04:00.00	1:05:00.00	0:48:00.00	0:28:00.00	2:21:00.00	18.0308	33.21	25.4	24.6241
969	329	57	1	1	1172	1594	710	3472	10:43:00.00	11:48:00.00	12:36:00.00	13:04:00.00	1:05:00.00	0:48:00.00	0:28:00.00	2:21:00.00	18.0308	33.21	25.4	24.6241
970	118	64	1	1	1172	1594	710	3472	10:43:00.00	11:50:00.00	12:37:00.00	13:23:00.00	1:07:00.00	0:47:00.00	0:46:00.00	2:40:00.00	17.4925	33.91	15.4	21.7
971	441	64	2	1	1172	1594	710	3472	10:43:00.00	11:50:00.00	12:37:00.00	13:21:00.00	1:07:00.00	0:47:00.00	0:44:00.00	2:38:00.00	17.4925	33.91	16.1	21.9747
972	125	42	1	1	1172	1594	710	3472	10:43:00.00	11:49:00.00	12:36:00.00	13:08:00.00	1:06:00.00	0:47:00.00	0:32:00.00	2:25:00.00	17.7576	33.91	22.2	23.9448
973	493	37	2	1	1172	1594	710	3472	10:43:00.00	11:49:00.00	12:36:00.00	13:08:00.00	1:06:00.00	0:47:00.00	0:32:00.00	2:25:00.00	17.7576	33.91	22.2	23.9448
974	105	58	2	1	1172	1594	710	3472	10:43:00.00	11:48:00.00	12:37:00.00	13:08:00.00	1:05:00.00	0:49:00.00	0:31:00.00	2:25:00.00	18.0308	32.53	22.9	23.9448
975	428	60	2	1	1172	1594	710	3472	10:43:00.00	11:50:00.00	12:37:00.00	13:21:00.00	1:07:00.00	0:47:00.00	0:44:00.00	2:38:00.00	17.4925	33.91	16.1	21.9747
976	502	71	2	1	1172	1594	710	3472	10:43:00.00	11:47:00.00	12:36:00.00	13:21:00.00	1:04:00.00	0:49:00.00	0:45:00.00	2:38:00.00	18.3125	32.53	15.8	21.9747
977	423	60	2	1	1172	1594	710	3472	10:43:00.00	11:50:00.00	12:37:00.00	13:21:00.00	1:07:00.00	0:47:00.00	0:44:00.00	2:38:00.00	17.4925	33.91	16.1	21.9747
978	49	61	2	3	1172	1594	710	3472	10:50:00.00	11:50:00.00	12:36:00.00	13:19:00.00	1:00:00.00	0:46:00.00	0:43:00.00	2:29:00.00	19.5333	34.65	16.5	23.302
979	145	65	1	3	1172	1594	710	3472	10:50:00.00	11:50:00.00	12:37:00.00	13:21:00.00	1:00:00.00	0:47:00.00	0:44:00.00	2:31:00.00	19.5333	33.91	16.1	22.9934
980	458	67	2	3	1172	1594	710	3472	10:50:00.00	11:50:00.00	12:36:00.00	13:19:00.00	1:00:00.00	0:46:00.00	0:43:00.00	2:29:00.00	19.5333	34.65	16.5	23.302
981	131	62	2	3	1172	1594	710	3472	10:50:00.00	11:50:00.00	12:37:00.00	13:17:00.00	1:00:00.00	0:47:00.00	0:40:00.00	2:27:00.00	19.5333	33.91	17.8	23.619
982	334	64	1	3	1172	1594	710	3472	10:50:00.00	11:50:00.00	12:37:00.00	13:17:00.00	1:00:00.00	0:47:00.00	0:40:00.00	2:27:00.00	19.5333	33.91	17.8	23.619
983	389	44	2	3	1172	1594	710	3472	10:50:00.00	11:49:00.00	12:37:00.00	13:07:00.00	0:59:00.00	0:48:00.00	0:30:00.00	2:17:00.00	19.8644	33.21	23.7	25.3431
984	78	45	1	3	1172	1594	710	3472	10:50:00.00	11:49:00.00	12:37:00.00	13:07:00.00	0:59:00.00	0:48:00.00	0:30:00.00	2:17:00.00	19.8644	33.21	23.7	25.3431
985	36	47	2	3	1172	1594	710	3472	10:50:00.00	11:48:00.00	12:36:00.00	13:06:00.00	0:58:00.00	0:48:00.00	0:30:00.00	2:16:00.00	20.2069	33.21	23.7	25.5294
986	24	40	1	3	1172	1594	710	3472	10:50:00.00	11:48:00.00	12:36:00.00	13:06:00.00	0:58:00.00	0:48:00.00	0:30:00.00	2:16:00.00	20.2069	33.21	23.7	25.5294
987	37	55	2	3	1172	1594	710	3472	10:50:00.00	11:48:00.00	12:36:00.00	13:07:00.00	0:58:00.00	0:48:00.00	0:31:00.00	2:17:00.00	20.2069	33.21	22.9	25.3431
988	176	58	1	3	1172	1594	710	3472	10:50:00.00	11:49:00.00	12:36:00.00	13:07:00.00	0:59:00.00	0:47:00.00	0:31:00.00	2:17:00.00	19.8644	33.91	22.9	25.3431
989	446	47	2	3	1172	1594	710	3472	10:50:00.00	11:14:00.00	12:36:00.00	13:06:00.00	0:24:00.00	1:22:00.00	0:30:00.00	2:16:00.00	48.8333	19.44	23.7	25.5294
990	486	42	2	3	1172	1594	710	3472	10:50:00.00	11:50:00.00	12:36:00.00	13:19:00.00	1:00:00.00	0:46:00.00	0:43:00.00	2:29:00.00	19.5333	34.65	16.5	23.302
991	8	49	1	3	1172	1594	710	3472	10:50:00.00	11:50:00.00	12:36:00.00	13:07:00.00	1:00:00.00	0:46:00.00	0:31:00.00	2:17:00.00	19.5333	34.65	22.9	25.3431
992	173	46	1	3	1172	1594	710	3472	10:50:00.00	11:48:00.00	12:36:00.00	13:07:00.00	0:58:00.00	0:48:00.00	0:31:00.00	2:17:00.00	20.2069	33.21	22.9	25.3431
993	391	25	1	3	1172	1594	710	3472	10:50:00.00	11:45:00.00	12:33:00.00	13:22:00.00	0:55:00.00	0:48:00.00	0:49:00.00	2:32:00.00	21.3091	33.21	14.5	22.8421
994	180	56	1	3	1172	1594	710	3472	10:50:00.00	11:45:00.00	12:33:00.00	13:22:00.00	0:55:00.00	0:48:00.00	0:49:00.00	2:32:00.00	21.3091	33.21	14.5	22.8421
995	122	54	2	3	1172	1594	710	3472	10:50:00.00	11:45:00.00	12:33:00.00	13:21:00.00	0:55:00.00	0:48:00.00	0:48:00.00	2:31:00.00	21.3091	33.21	14.8	22.9934
996	179	57	2	3	1172	1594	710	3472	10:50:00.00	11:45:00.00	12:33:00.00	13:22:00.00	0:55:00.00	0:48:00.00	0:49:00.00	2:32:00.00	21.3091	33.21	14.5	22.8421
997	1295	28	1	3	1172	1594	710	3472	10:50:00.00	11:47:00.00	12:33:00.00	13:22:00.00	0:57:00.00	0:46:00.00	0:49:00.00	2:32:00.00	20.5614	34.65	14.5	22.8421
998	1253	29	2	3	1172	1594	710	3472	10:50:00.00	11:47:00.00	12:34:00.00	13:22:00.00	0:57:00.00	0:47:00.00	0:48:00.00	2:32:00.00	20.5614	33.91	14.8	22.8421
999	1254	58	2	3	1172	1594	710	3472	10:50:00.00	11:45:00.00	12:33:00.00	13:22:00.00	0:55:00.00	0:48:00.00	0:49:00.00	2:32:00.00	21.3091	33.21	14.5	22.8421
1000	1251	62	2	3	1172	1594	710	3472	10:50:00.00	11:45:00.00	12:33:00.00	13:21:00.00	0:55:00.00	0:48:00.00	0:48:00.00	2:31:00.00	21.3091	33.21	14.8	22.9934
1001	1294	60	1	3	1172	1594	710	3472	10:50:00.00	11:47:00.00	12:33:00.00	13:22:00.00	0:57:00.00	0:46:00.00	0:49:00.00	2:32:00.00	20.5614	34.65	14.5	22.8421
1002	127	62	1	3	1172	1594	710	3472	10:50:00.00	11:47:00.00	12:33:00.00	13:20:00.00	0:57:00.00	0:46:00.00	0:47:00.00	2:30:00.00	20.5614	34.65	15.1	23.1467
1003	1260	64	1	3	1172	1594	710	3472	10:50:00.00	11:45:00.00	12:33:00.00	13:22:00.00	0:55:00.00	0:48:00.00	0:49:00.00	2:32:00.00	21.3091	33.21	14.5	22.8421
1004	1299	60	2	3	1172	1594	710	3472	10:50:00.00	11:45:00.00	12:34:00.00	13:22:00.00	0:55:00.00	0:49:00.00	0:48:00.00	2:32:00.00	21.3091	32.53	14.8	22.8421
1005	1298	55	2	3	1172	1594	710	3472	10:50:00.00	11:45:00.00	12:33:00.00	13:22:00.00	0:55:00.00	0:48:00.00	0:49:00.00	2:32:00.00	21.3091	33.21	14.5	22.8421
1006	1252	53	2	3	1172	1594	710	3472	10:50:00.00	11:47:00.00	12:33:00.00	13:20:00.00	0:57:00.00	0:46:00.00	0:47:00.00	2:30:00.00	20.5614	34.65	15.1	23.1467
1007	1297	55	1	3	1172	1594	710	3472	10:50:00.00	11:47:00.00	12:33:00.00	13:20:00.00	0:57:00.00	0:46:00.00	0:47:00.00	2:30:00.00	20.5614	34.65	15.1	23.1467
1008	1296	50	2	3	1172	1594	710	3472	10:50:00.00	11:47:00.00	12:33:00.00	13:18:00.00	0:57:00.00	0:46:00.00	0:45:00.00	2:28:00.00	20.5614	34.65	15.8	23.4595
1009	1256	65	2	3	1172	1594	710	3472	10:50:00.00	11:47:00.00	12:33:00.00	13:21:00.00	0:57:00.00	0:46:00.00	0:48:00.00	2:31:00.00	20.5614	34.65	14.8	22.9934
1010	1263	55	2	3	1172	1594	710	3472	10:50:00.00	11:47:00.00	12:34:00.00	13:25:00.00	0:57:00.00	0:47:00.00	0:51:00.00	2:35:00.00	20.5614	33.91	13.9	22.4
1011	1264	67	1	3	1172	1594	710	3472	10:50:00.00	11:45:00.00	12:33:00.00	13:19:00.00	0:55:00.00	0:48:00.00	0:46:00.00	2:29:00.00	21.3091	33.21	15.4	23.302
1012	1255	63	1	3	1172	1594	710	3472	10:50:00.00	11:45:00.00	12:33:00.00	13:17:00.00	0:55:00.00	0:48:00.00	0:44:00.00	2:27:00.00	21.3091	33.21	16.1	23.619
1013	1257	61	2	3	1172	1594	710	3472	10:50:00.00	11:45:00.00	12:33:00.00	13:18:00.00	0:55:00.00	0:48:00.00	0:45:00.00	2:28:00.00	21.3091	33.21	15.8	23.4595
1014	1266	51	1	3	1172	1594	710	3472	10:50:00.00	11:47:00.00	12:33:00.00	13:22:00.00	0:57:00.00	0:46:00.00	0:49:00.00	2:32:00.00	20.5614	34.65	14.5	22.8421
1015	1258	49	2	3	1172	1594	710	3472	10:50:00.00	11:47:00.00	12:33:00.00	13:22:00.00	0:57:00.00	0:46:00.00	0:49:00.00	2:32:00.00	20.5614	34.65	14.5	22.8421
1016	1261	59	1	3	1172	1594	710	3472	10:50:00.00	11:47:00.00	12:34:00.00	13:25:00.00	0:57:00.00	0:47:00.00	0:51:00.00	2:35:00.00	20.5614	33.91	13.9	22.4
1017	120	55	1	1	1172	1594	710	3472	10:07:00.00	11:37:00.00	12:04:00.00	12:29:00.00	1:30:00.00	0:27:00.00	0:25:00.00	2:22:00.00	13.0222	59.04	28.4	24.4507
1018	25	56	2	1	1172	1594	710	3472	10:07:00.00	11:37:00.00	12:04:00.00	12:29:00.00	1:30:00.00	0:27:00.00	0:25:00.00	2:22:00.00	13.0222	59.04	28.4	24.4507
1019	123	44	1	1	1172	1594	710	3472	10:07:00.00	11:40:00.00	12:08:00.00	12:36:00.00	1:33:00.00	0:28:00.00	0:28:00.00	2:29:00.00	12.6022	56.93	25.4	23.302
1020	1224	53	1	1	1172	1594	710	3472	10:07:00.00	11:35:00.00	12:00:00.00	12:19:00.00	1:28:00.00	0:25:00.00	0:19:00.00	2:12:00.00	13.3182	63.76	37.4	26.303
1021	477	43	2	1	1172	1594	710	3472	10:07:00.00	11:40:00.00	12:08:00.00	12:36:00.00	1:33:00.00	0:28:00.00	0:28:00.00	2:29:00.00	12.6022	56.93	25.4	23.302
1022	152	11	2	1	1172	1594	710	3472	10:07:00.00	11:39:00.00	12:08:00.00	12:36:00.00	1:32:00.00	0:29:00.00	0:28:00.00	2:29:00.00	12.7391	54.97	25.4	23.302
1023	166	13	1	1	1172	1594	710	3472	10:07:00.00	11:39:00.00	12:04:00.00	12:36:00.00	1:32:00.00	0:25:00.00	0:32:00.00	2:29:00.00	12.7391	63.76	22.2	23.302
1024	494	50	2	1	1172	1594	710	3472	10:07:00.00	11:51:00.00	12:19:00.00	12:49:00.00	1:44:00.00	0:28:00.00	0:30:00.00	2:42:00.00	11.2692	56.93	23.7	21.4321
1025	29	13	2	1	1172	1594	710	3472	10:07:00.00	11:52:00.00	12:19:00.00	12:49:00.00	1:45:00.00	0:27:00.00	0:30:00.00	2:42:00.00	11.1619	59.04	23.7	21.4321
1026	1	10	1	1	1172	1594	710	3472	10:07:00.00	11:51:00.00	12:19:00.00	12:49:00.00	1:44:00.00	0:28:00.00	0:30:00.00	2:42:00.00	11.2692	56.93	23.7	21.4321
1027	358	56	1	1	1172	1594	710	3472	11:15:00.00	11:56:00.00	12:28:00.00	12:59:00.00	0:41:00.00	0:32:00.00	0:31:00.00	1:44:00.00	28.5854	49.81	22.9	33.3846
1028	331	52	2	1	1172	1594	710	3472	11:15:00.00	11:56:00.00	12:28:00.00	12:59:00.00	0:41:00.00	0:32:00.00	0:31:00.00	1:44:00.00	28.5854	49.81	22.9	33.3846
1029	437	55	2	1	1172	1594	710	3472	11:15:00.00	11:56:00.00	12:28:00.00	12:59:00.00	0:41:00.00	0:32:00.00	0:31:00.00	1:44:00.00	28.5854	49.81	22.9	33.3846
1030	112	56	1	1	1172	1594	710	3472	11:15:00.00	11:54:00.00	12:28:00.00	12:59:00.00	0:39:00.00	0:34:00.00	0:31:00.00	1:44:00.00	30.0513	46.88	22.9	33.3846
1031	1237	58	1	1	1172	1594	710	3472	11:15:00.00	11:54:00.00	12:28:00.00	12:59:00.00	0:39:00.00	0:34:00.00	0:31:00.00	1:44:00.00	30.0513	46.88	22.9	33.3846
1032	1225	55	1	1	1172	1594	710	3472	11:15:00.00	11:55:00.00	12:28:00.00	13:00:00.00	0:40:00.00	0:33:00.00	0:32:00.00	1:45:00.00	29.3	48.3	22.2	33.0667
1033	1222	55	2	1	1172	1594	710	3472	11:15:00.00	11:55:00.00	12:28:00.00	13:00:00.00	0:40:00.00	0:33:00.00	0:32:00.00	1:45:00.00	29.3	48.3	22.2	33.0667
1034	1236	58	2	1	1172	1594	710	3472	11:15:00.00	11:54:00.00	12:28:00.00	12:59:00.00	0:39:00.00	0:34:00.00	0:31:00.00	1:44:00.00	30.0513	46.88	22.9	33.3846
1035	1217	60	1	1	1172	1594	710	3472	11:15:00.00	11:56:00.00	12:30:00.00	13:02:00.00	0:41:00.00	0:34:00.00	0:32:00.00	1:47:00.00	28.5854	46.88	22.2	32.4486
1036	1223	50	2	1	1172	1594	710	3472	11:15:00.00	11:54:00.00	12:28:00.00	13:00:00.00	0:39:00.00	0:34:00.00	0:32:00.00	1:45:00.00	30.0513	46.88	22.2	33.0667
1037	146	55	1	1	1172	1594	710	3472	11:15:00.00	11:55:00.00	12:28:00.00	13:00:00.00	0:40:00.00	0:33:00.00	0:32:00.00	1:45:00.00	29.3	48.3	22.2	33.0667
1038	1234	46	2	1	1172	1594	710	3472	11:15:00.00	11:54:00.00	12:28:00.00	13:00:00.00	0:39:00.00	0:34:00.00	0:32:00.00	1:45:00.00	30.0513	46.88	22.2	33.0667
1039	1220	62	1	1	1172	1594	710	3472	11:15:00.00	11:55:00.00	12:28:00.00	13:00:00.00	0:40:00.00	0:33:00.00	0:32:00.00	1:45:00.00	29.3	48.3	22.2	33.0667
1040	1218	55	1	1	1172	1594	710	3472	11:15:00.00	11:54:00.00	12:28:00.00	13:00:00.00	0:39:00.00	0:34:00.00	0:32:00.00	1:45:00.00	30.0513	46.88	22.2	33.0667
1041	1233	58	2	1	1172	1594	710	3472	11:15:00.00	11:54:00.00	12:28:00.00	13:00:00.00	0:39:00.00	0:34:00.00	0:32:00.00	1:45:00.00	30.0513	46.88	22.2	33.0667
1042	1228	62	2	1	1172	1594	710	3472	11:15:00.00	11:53:00.00	12:38:00.00	13:12:00.00	0:38:00.00	0:45:00.00	0:34:00.00	1:57:00.00	30.8421	35.42	20.9	29.6752
1043	1229	53	1	1	1172	1594	710	3472	11:15:00.00	11:50:00.00	12:39:00.00	13:04:00.00	0:35:00.00	0:49:00.00	0:25:00.00	1:49:00.00	33.4857	32.53	28.4	31.8532
1044	1219	54	2	1	1172	1594	710	3472	11:15:00.00	11:51:00.00	12:39:00.00	13:12:00.00	0:36:00.00	0:48:00.00	0:33:00.00	1:57:00.00	32.5556	33.21	21.5	29.6752
1045	1215	55	2	1	1172	1594	710	3472	11:15:00.00	11:54:00.00	12:29:00.00	13:01:00.00	0:39:00.00	0:35:00.00	0:32:00.00	1:46:00.00	30.0513	45.54	22.2	32.7547
1046	101	59	1	1	1172	1594	710	3472	11:15:00.00	11:54:00.00	12:28:00.00	12:58:00.00	0:39:00.00	0:34:00.00	0:30:00.00	1:43:00.00	30.0513	46.88	23.7	33.7087
1047	1214	61	1	1	1172	1594	710	3472	11:15:00.00	11:54:00.00	12:27:00.00	13:01:00.00	0:39:00.00	0:33:00.00	0:34:00.00	1:46:00.00	30.0513	48.3	20.9	32.7547
1048	107	60	1	1	1172	1594	710	3472	11:15:00.00	11:54:00.00	12:29:00.00	13:02:00.00	0:39:00.00	0:35:00.00	0:33:00.00	1:47:00.00	30.0513	45.54	21.5	32.4486
1049	140	52	1	1	1172	1594	710	3472	11:15:00.00	11:54:00.00	12:28:00.00	12:58:00.00	0:39:00.00	0:34:00.00	0:30:00.00	1:43:00.00	30.0513	46.88	23.7	33.7087
1050	1246	49	1	1	1172	1594	710	3472	11:15:00.00	11:52:00.00	12:21:00.00	12:47:00.00	0:37:00.00	0:29:00.00	0:26:00.00	1:32:00.00	31.6757	54.97	27.3	37.7391
1051	469	46	2	1	1172	1594	710	3472	11:15:00.00	11:52:00.00	12:21:00.00	12:47:00.00	0:37:00.00	0:29:00.00	0:26:00.00	1:32:00.00	31.6757	54.97	27.3	37.7391
1052	440	58	1	1	1172	1594	710	3472	11:35:00.00	12:16:00.00	12:48:00.00	13:23:00.00	0:41:00.00	0:32:00.00	0:35:00.00	1:48:00.00	28.5854	49.81	20.3	32.1481
1053	325	57	2	1	1172	1594	710	3472	11:35:00.00	12:15:00.00	12:47:00.00	13:17:00.00	0:40:00.00	0:32:00.00	0:30:00.00	1:42:00.00	29.3	49.81	23.7	34.0392
1054	388	55	2	1	1172	1594	710	3472	11:35:00.00	12:11:00.00	12:45:00.00	13:13:00.00	0:36:00.00	0:34:00.00	0:28:00.00	1:38:00.00	32.5556	46.88	25.4	35.4286
1055	350	49	1	1	1172	1594	710	3472	11:35:00.00	12:11:00.00	12:45:00.00	13:13:00.00	0:36:00.00	0:34:00.00	0:28:00.00	1:38:00.00	32.5556	46.88	25.4	35.4286
1056	359	56	2	1	1172	1594	710	3472	11:35:00.00	12:11:00.00	12:46:00.00	13:15:00.00	0:36:00.00	0:35:00.00	0:29:00.00	1:40:00.00	32.5556	45.54	24.5	34.72
1057	23	61	1	1	1172	1594	710	3472	11:35:00.00	12:11:00.00	12:46:00.00	13:16:00.00	0:36:00.00	0:35:00.00	0:30:00.00	1:41:00.00	32.5556	45.54	23.7	34.3762
1058	54	60	2	1	1172	1594	710	3472	11:35:00.00	12:11:00.00	12:46:00.00	13:16:00.00	0:36:00.00	0:35:00.00	0:30:00.00	1:41:00.00	32.5556	45.54	23.7	34.3762
1059	130	66	1	1	1172	1594	710	3472	11:35:00.00	12:11:00.00	12:48:00.00	13:15:00.00	0:36:00.00	0:37:00.00	0:27:00.00	1:40:00.00	32.5556	43.08	26.3	34.72
1060	1118	61	2	1	1172	1594	710	3472	11:35:00.00	12:03:00.00	12:34:00.00	12:58:00.00	0:28:00.00	0:31:00.00	0:24:00.00	1:23:00.00	41.8571	51.42	29.6	41.8313
1061	412	60	2	1	1172	1594	710	3472	11:35:00.00	12:11:00.00	12:45:00.00	13:14:00.00	0:36:00.00	0:34:00.00	0:29:00.00	1:39:00.00	32.5556	46.88	24.5	35.0707
1062	1244	50	2	1	1172	1594	710	3472	11:35:00.00	12:12:00.00	12:46:00.00	13:14:00.00	0:37:00.00	0:34:00.00	0:28:00.00	1:39:00.00	31.6757	46.88	25.4	35.0707
1063	370	60	2	1	1172	1594	710	3472	11:35:00.00	12:11:00.00	12:46:00.00	13:15:00.00	0:36:00.00	0:35:00.00	0:29:00.00	1:40:00.00	32.5556	45.54	24.5	34.72
1064	492	50	2	1	1172	1594	710	3472	11:35:00.00	12:11:00.00	12:45:00.00	13:14:00.00	0:36:00.00	0:34:00.00	0:29:00.00	1:39:00.00	32.5556	46.88	24.5	35.0707
1065	424	60	2	1	1172	1594	710	3472	11:35:00.00	12:11:00.00	12:45:00.00	13:14:00.00	0:36:00.00	0:34:00.00	0:29:00.00	1:39:00.00	32.5556	46.88	24.5	35.0707
1066	496	46	1	1	1172	1594	710	3472	11:35:00.00	12:14:00.00	12:48:00.00	13:17:00.00	0:39:00.00	0:34:00.00	0:29:00.00	1:42:00.00	30.0513	46.88	24.5	34.0392
1067	44	48	2	1	1172	1594	710	3472	11:35:00.00	12:14:00.00	12:48:00.00	13:17:00.00	0:39:00.00	0:34:00.00	0:29:00.00	1:42:00.00	30.0513	46.88	24.5	34.0392
1068	75	80	2	1	1172	1594	710	3472	11:35:00.00	12:14:00.00	12:48:00.00	13:17:00.00	0:39:00.00	0:34:00.00	0:29:00.00	1:42:00.00	30.0513	46.88	24.5	34.0392
1069	138	65	2	1	1172	1594	710	3472	11:35:00.00	12:13:00.00	12:48:00.00	13:23:00.00	0:38:00.00	0:35:00.00	0:35:00.00	1:48:00.00	30.8421	45.54	20.3	32.1481
1070	97	67	1	1	1172	1594	710	3472	11:35:00.00	12:13:00.00	12:48:00.00	13:23:00.00	0:38:00.00	0:35:00.00	0:35:00.00	1:48:00.00	30.8421	45.54	20.3	32.1481
1071	374	67	2	1	1172	1594	710	3472	11:35:00.00	12:12:00.00	12:48:00.00	13:24:00.00	0:37:00.00	0:36:00.00	0:36:00.00	1:49:00.00	31.6757	44.28	19.7	31.8532
1072	327	69	1	1	1172	1594	710	3472	11:35:00.00	12:12:00.00	12:48:00.00	13:24:00.00	0:37:00.00	0:36:00.00	0:36:00.00	1:49:00.00	31.6757	44.28	19.7	31.8532
1073	462	66	1	1	1172	1594	710	3472	11:35:00.00	12:13:00.00	12:49:00.00	13:24:00.00	0:38:00.00	0:36:00.00	0:35:00.00	1:49:00.00	30.8421	44.28	20.3	31.8532
1074	473	65	2	1	1172	1594	710	3472	11:35:00.00	12:13:00.00	12:49:00.00	13:24:00.00	0:38:00.00	0:36:00.00	0:35:00.00	1:49:00.00	30.8421	44.28	20.3	31.8532
1075	50	45	2	1	1172	1594	710	3472	11:35:00.00	12:12:00.00	12:48:00.00	13:24:00.00	0:37:00.00	0:36:00.00	0:36:00.00	1:49:00.00	31.6757	44.28	19.7	31.8532
1076	364	70	1	1	1172	1594	710	3472	11:35:00.00	12:11:00.00	12:44:00.00	13:13:00.00	0:36:00.00	0:33:00.00	0:29:00.00	1:38:00.00	32.5556	48.3	24.5	35.4286
1077	16	61	1	1	1172	1594	710	3472	11:35:00.00	12:11:00.00	12:44:00.00	13:15:00.00	0:36:00.00	0:33:00.00	0:31:00.00	1:40:00.00	32.5556	48.3	22.9	34.72
1078	157	60	2	1	1172	1594	710	3472	11:35:00.00	12:11:00.00	12:45:00.00	13:13:00.00	0:36:00.00	0:34:00.00	0:28:00.00	1:38:00.00	32.5556	46.88	25.4	35.4286
1079	459	53	2	1	1172	1594	710	3472	11:35:00.00	12:11:00.00	12:45:00.00	13:14:00.00	0:36:00.00	0:34:00.00	0:29:00.00	1:39:00.00	32.5556	46.88	24.5	35.0707
1080	435	82	1	1	1172	1594	710	3472	11:35:00.00	12:13:00.00	12:46:00.00	13:17:00.00	0:38:00.00	0:33:00.00	0:31:00.00	1:42:00.00	30.8421	48.3	22.9	34.0392
1081	18	63	2	1	1172	1594	710	3472	11:35:00.00	12:12:00.00	12:46:00.00	13:17:00.00	0:37:00.00	0:34:00.00	0:31:00.00	1:42:00.00	31.6757	46.88	22.9	34.0392
1082	383	67	1	1	1172	1594	710	3472	11:35:00.00	12:11:00.00	12:44:00.00	13:14:00.00	0:36:00.00	0:33:00.00	0:30:00.00	1:39:00.00	32.5556	48.3	23.7	35.0707
1083	164	57	2	1	1172	1594	710	3472	11:35:00.00	12:11:00.00	12:48:00.00	13:15:00.00	0:36:00.00	0:37:00.00	0:27:00.00	1:40:00.00	32.5556	43.08	26.3	34.72
1084	490	48	2	1	1172	1594	710	3472	11:35:00.00	12:16:00.00	12:51:00.00	13:27:00.00	0:41:00.00	0:35:00.00	0:36:00.00	1:52:00.00	28.5854	45.54	19.7	31
1085	453	60	2	1	1172	1594	710	3472	11:35:00.00	12:16:00.00	12:51:00.00	13:27:00.00	0:41:00.00	0:35:00.00	0:36:00.00	1:52:00.00	28.5854	45.54	19.7	31
1086	19	61	2	1	1172	1594	710	3472	11:35:00.00	12:15:00.00	12:49:00.00	13:27:00.00	0:40:00.00	0:34:00.00	0:38:00.00	1:52:00.00	29.3	46.88	18.7	31
1087	1249	33	2	1	1172	1594	710	3472	11:35:00.00	12:13:00.00	12:50:00.00	13:24:00.00	0:38:00.00	0:37:00.00	0:34:00.00	1:49:00.00	30.8421	43.08	20.9	31.8532
1088	1250	70	2	1	1172	1594	710	3472	11:35:00.00	12:14:00.00	12:49:00.00	13:17:00.00	0:39:00.00	0:35:00.00	0:28:00.00	1:42:00.00	30.0513	45.54	25.4	34.0392
1089	1182	50	2	1	1172	1594	710	3472	11:35:00.00	12:16:00.00	12:51:00.00	13:27:00.00	0:41:00.00	0:35:00.00	0:36:00.00	1:52:00.00	28.5854	45.54	19.7	31
1090	495	54	2	1	1172	1594	710	3472	11:35:00.00	12:16:00.00	12:51:00.00	13:27:00.00	0:41:00.00	0:35:00.00	0:36:00.00	1:52:00.00	28.5854	45.54	19.7	31
1092	5	33	1	1	1172	1594	710	3472	11:35:00.00	12:13:00.00	12:48:00.00	13:25:00.00	0:38:00.00	0:35:00.00	0:37:00.00	1:50:00.00	30.8421	45.54	19.2	31.5636
1093	372	70	1	1	1172	1594	710	3472	11:35:00.00	12:13:00.00	12:48:00.00	13:25:00.00	0:38:00.00	0:35:00.00	0:37:00.00	1:50:00.00	30.8421	45.54	19.2	31.5636
1094	314	65	2	1	1172	1594	710	3472	11:35:00.00	12:13:00.00	12:48:00.00	13:25:00.00	0:38:00.00	0:35:00.00	0:37:00.00	1:50:00.00	30.8421	45.54	19.2	31.5636
1095	433	70	1	1	1172	1594	710	3472	11:35:00.00	12:13:00.00	12:48:00.00	13:25:00.00	0:38:00.00	0:35:00.00	0:37:00.00	1:50:00.00	30.8421	45.54	19.2	31.5636
1096	1188	33	1	1	1172	1594	710	3472	11:35:00.00	12:14:00.00	12:50:00.00	13:24:00.00	0:39:00.00	0:36:00.00	0:34:00.00	1:49:00.00	30.0513	44.28	20.9	31.8532
1097	1187	11	1	1	1172	1594	710	3472	11:42:00.00	12:21:00.00	13:15:00.00	13:49:00.00	0:39:00.00	0:54:00.00	0:34:00.00	2:07:00.00	30.0513	29.52	20.9	27.3386
1098	365	50	1	1	1172	1594	710	3472	11:42:00.00	12:21:00.00	13:15:00.00	13:49:00.00	0:39:00.00	0:54:00.00	0:34:00.00	2:07:00.00	30.0513	29.52	20.9	27.3386
1099	1189	12	1	1	1172	1594	710	3472	11:42:00.00	12:21:00.00	13:14:00.00	13:49:00.00	0:39:00.00	0:53:00.00	0:35:00.00	2:07:00.00	30.0513	30.08	20.3	27.3386
1100	1180	55	2	1	1172	1594	710	3472	11:42:00.00	12:21:00.00	13:14:00.00	13:49:00.00	0:39:00.00	0:53:00.00	0:35:00.00	2:07:00.00	30.0513	30.08	20.3	27.3386
1101	1185	58	2	1	1172	1594	710	3472	11:42:00.00	12:21:00.00	13:15:00.00	13:49:00.00	0:39:00.00	0:54:00.00	0:34:00.00	2:07:00.00	30.0513	29.52	20.9	27.3386
1102	322	57	1	1	1172	1594	710	3472	11:42:00.00	12:21:00.00	13:15:00.00	13:49:00.00	0:39:00.00	0:54:00.00	0:34:00.00	2:07:00.00	30.0513	29.52	20.9	27.3386
1103	332	39	2	1	1172	1594	710	3472	11:42:00.00	12:23:00.00	12:54:00.00	13:27:00.00	0:41:00.00	0:31:00.00	0:33:00.00	1:45:00.00	28.5854	51.42	21.5	33.0667
1104	1177	69	2	1	1172	1594	710	3472	11:42:00.00	12:23:00.00	12:54:00.00	13:27:00.00	0:41:00.00	0:31:00.00	0:33:00.00	1:45:00.00	28.5854	51.42	21.5	33.0667
1105	1181	9	1	1	1172	1594	710	3472	11:42:00.00	12:23:00.00	12:55:00.00	13:26:00.00	0:41:00.00	0:32:00.00	0:31:00.00	1:44:00.00	28.5854	49.81	22.9	33.3846
1106	1290	75	2	1	1172	1594	710	3472	11:42:00.00	12:23:00.00	12:54:00.00	13:26:00.00	0:41:00.00	0:31:00.00	0:32:00.00	1:44:00.00	28.5854	51.42	22.2	33.3846
1107	1174	39	2	1	1172	1594	710	3472	11:42:00.00	12:24:00.00	12:54:00.00	13:26:00.00	0:42:00.00	0:30:00.00	0:32:00.00	1:44:00.00	27.9048	53.13	22.2	33.3846
1108	1176	42	1	1	1172	1594	710	3472	11:42:00.00	12:23:00.00	12:55:00.00	13:26:00.00	0:41:00.00	0:32:00.00	0:31:00.00	1:44:00.00	28.5854	49.81	22.9	33.3846
1109	168	72	1	1	1172	1594	710	3472	11:42:00.00	12:23:00.00	12:54:00.00	13:28:00.00	0:41:00.00	0:31:00.00	0:34:00.00	1:46:00.00	28.5854	51.42	20.9	32.7547
1110	1175	27	1	1	1172	1594	710	3472	11:42:00.00	12:10:00.00	12:42:00.00	13:16:00.00	0:28:00.00	0:32:00.00	0:34:00.00	1:34:00.00	41.8571	49.81	20.9	36.9362
1111	1292	26	2	1	1172	1594	710	3472	11:42:00.00	12:10:00.00	12:42:00.00	13:16:00.00	0:28:00.00	0:32:00.00	0:34:00.00	1:34:00.00	41.8571	49.81	20.9	36.9362
1112	1183	50	2	1	1172	1594	710	3472	11:42:00.00	12:15:00.00	12:42:00.00	13:16:00.00	0:33:00.00	0:27:00.00	0:34:00.00	1:34:00.00	35.5152	59.04	20.9	36.9362
1113	184	49	1	1	1172	1594	710	3472	11:42:00.00	12:15:00.00	12:42:00.00	13:16:00.00	0:33:00.00	0:27:00.00	0:34:00.00	1:34:00.00	35.5152	59.04	20.9	36.9362
1114	67	55	1	1	1172	1594	710	3472	11:55:00.00	12:55:00.00	13:52:00.00	14:36:00.00	1:00:00.00	0:57:00.00	0:44:00.00	2:41:00.00	19.5333	27.96	16.1	21.5652
1115	87	42	2	1	1172	1594	710	3472	11:55:00.00	12:55:00.00	13:52:00.00	14:36:00.00	1:00:00.00	0:57:00.00	0:44:00.00	2:41:00.00	19.5333	27.96	16.1	21.5652
1116	333	48	2	1	1172	1594	710	3472	11:55:00.00	12:54:00.00	13:52:00.00	14:36:00.00	0:59:00.00	0:58:00.00	0:44:00.00	2:41:00.00	19.8644	27.48	16.1	21.5652
1117	40	51	2	1	1172	1594	710	3472	11:55:00.00	12:54:00.00	13:52:00.00	14:36:00.00	0:59:00.00	0:58:00.00	0:44:00.00	2:41:00.00	19.8644	27.48	16.1	21.5652
1118	51	40	2	1	1172	1594	710	3472	11:55:00.00	12:55:00.00	13:52:00.00	14:37:00.00	1:00:00.00	0:57:00.00	0:45:00.00	2:42:00.00	19.5333	27.96	15.8	21.4321
1119	380	35	1	1	1172	1594	710	3472	11:55:00.00	12:54:00.00	13:52:00.00	14:37:00.00	0:59:00.00	0:58:00.00	0:45:00.00	2:42:00.00	19.8644	27.48	15.8	21.4321
1120	1291	60	2	1	1172	1594	710	3472	11:55:00.00	12:54:00.00	13:52:00.00	14:31:00.00	0:59:00.00	0:58:00.00	0:39:00.00	2:36:00.00	19.8644	27.48	18.2	22.2564
1121	491	59	2	1	1172	1594	710	3472	11:55:00.00	12:54:00.00	13:52:00.00	14:32:00.00	0:59:00.00	0:58:00.00	0:40:00.00	2:37:00.00	19.8644	27.48	17.8	22.1146
1122	355	65	1	1	1172	1594	710	3472	11:55:00.00	12:54:00.00	13:52:00.00	14:32:00.00	0:59:00.00	0:58:00.00	0:40:00.00	2:37:00.00	19.8644	27.48	17.8	22.1146
1123	1191	60	1	1	1172	1594	710	3472	11:55:00.00	12:54:00.00	13:53:00.00	14:32:00.00	0:59:00.00	0:59:00.00	0:39:00.00	2:37:00.00	19.8644	27.02	18.2	22.1146
1124	80	36	2	1	1172	1594	710	3472	11:55:00.00	12:54:00.00	13:52:00.00	14:33:00.00	0:59:00.00	0:58:00.00	0:41:00.00	2:38:00.00	19.8644	27.48	17.3	21.9747
1125	1171	60	2	1	1172	1594	710	3472	11:55:00.00	12:54:00.00	13:51:00.00	14:32:00.00	0:59:00.00	0:57:00.00	0:41:00.00	2:37:00.00	19.8644	27.96	17.3	22.1146
1126	1190	53	2	1	1172	1594	710	3472	11:55:00.00	12:54:00.00	13:51:00.00	14:32:00.00	0:59:00.00	0:57:00.00	0:41:00.00	2:37:00.00	19.8644	27.96	17.3	22.1146
1127	317	62	1	1	1172	1594	710	3472	11:55:00.00	12:56:00.00	13:52:00.00	14:37:00.00	1:01:00.00	0:56:00.00	0:45:00.00	2:42:00.00	19.2131	28.46	15.8	21.4321
1128	81	59	2	1	1172	1594	710	3472	11:55:00.00	12:57:00.00	13:52:00.00	14:37:00.00	1:02:00.00	0:55:00.00	0:45:00.00	2:42:00.00	18.9032	28.98	15.8	21.4321
1129	181	54	2	1	1172	1594	710	3472	11:55:00.00	12:57:00.00	13:53:00.00	14:37:00.00	1:02:00.00	0:56:00.00	0:44:00.00	2:42:00.00	18.9032	28.46	16.1	21.4321
1130	119	52	1	1	1172	1594	710	3472	11:55:00.00	12:56:00.00	13:51:00.00	14:37:00.00	1:01:00.00	0:55:00.00	0:46:00.00	2:42:00.00	19.2131	28.98	15.4	21.4321
1131	460	49	2	1	1172	1594	710	3472	11:55:00.00	12:55:00.00	13:52:00.00	14:37:00.00	1:00:00.00	0:57:00.00	0:45:00.00	2:42:00.00	19.5333	27.96	15.8	21.4321
1132	156	14	1	1	1172	1594	710	3472	11:55:00.00	12:54:00.00	13:52:00.00	14:37:00.00	0:59:00.00	0:58:00.00	0:45:00.00	2:42:00.00	19.8644	27.48	15.8	21.4321
1133	10	53	1	1	1172	1594	710	3472	11:55:00.00	12:54:00.00	13:52:00.00	14:32:00.00	0:59:00.00	0:58:00.00	0:40:00.00	2:37:00.00	19.8644	27.48	17.8	22.1146
1134	39	54	2	1	1172	1594	710	3472	11:55:00.00	12:54:00.00	13:52:00.00	14:32:00.00	0:59:00.00	0:58:00.00	0:40:00.00	2:37:00.00	19.8644	27.48	17.8	22.1146
1135	126	54	1	1	1172	1594	710	3472	11:55:00.00	12:54:00.00	13:51:00.00	14:32:00.00	0:59:00.00	0:57:00.00	0:41:00.00	2:37:00.00	19.8644	27.96	17.3	22.1146
1136	121	52	2	1	1172	1594	710	3472	11:55:00.00	12:54:00.00	13:51:00.00	14:31:00.00	0:59:00.00	0:57:00.00	0:40:00.00	2:36:00.00	19.8644	27.96	17.8	22.2564
1137	475	12	2	1	1172	1594	710	3472	11:55:00.00	12:54:00.00	13:51:00.00	14:32:00.00	0:59:00.00	0:57:00.00	0:41:00.00	2:37:00.00	19.8644	27.96	17.3	22.1146
1138	59	40	1	1	1172	1594	710	3472	11:55:00.00	12:54:00.00	13:51:00.00	14:32:00.00	0:59:00.00	0:57:00.00	0:41:00.00	2:37:00.00	19.8644	27.96	17.3	22.1146
1139	402	45	2	1	1172	1594	710	3472	11:55:00.00	12:54:00.00	13:51:00.00	14:32:00.00	0:59:00.00	0:57:00.00	0:41:00.00	2:37:00.00	19.8644	27.96	17.3	22.1146
1140	409	13	1	1	1172	1594	710	3472	11:55:00.00	12:46:00.00	13:51:00.00	14:31:00.00	0:51:00.00	1:05:00.00	0:40:00.00	2:36:00.00	22.9804	24.52	17.8	22.2564
1141	338	40	2	1	1172	1594	710	3472	11:55:00.00	12:54:00.00	13:51:00.00	14:31:00.00	0:59:00.00	0:57:00.00	0:40:00.00	2:36:00.00	19.8644	27.96	17.8	22.2564
1142	1049	65	1	1	1172	1594	710	3472	11:55:00.00	12:54:00.00	13:51:00.00	14:33:00.00	0:59:00.00	0:57:00.00	0:42:00.00	2:38:00.00	19.8644	27.96	16.9	21.9747
1143	1066	46	1	1	1172	1594	710	3472	11:55:00.00	12:54:00.00	13:51:00.00	14:33:00.00	0:59:00.00	0:57:00.00	0:42:00.00	2:38:00.00	19.8644	27.96	16.9	21.9747
1144	139	56	2	1	1172	1594	710	3472	11:55:00.00	12:54:00.00	13:51:00.00	14:33:00.00	0:59:00.00	0:57:00.00	0:42:00.00	2:38:00.00	19.8644	27.96	16.9	21.9747
1145	1058	47	2	1	1172	1594	710	3472	11:55:00.00	12:54:00.00	13:51:00.00	14:33:00.00	0:59:00.00	0:57:00.00	0:42:00.00	2:38:00.00	19.8644	27.96	16.9	21.9747
1146	1048	62	2	1	1172	1594	710	3472	11:55:00.00	12:54:00.00	13:51:00.00	14:33:00.00	0:59:00.00	0:57:00.00	0:42:00.00	2:38:00.00	19.8644	27.96	16.9	21.9747
1147	147	65	1	1	1172	1594	710	3472	11:55:00.00	12:55:00.00	13:52:00.00	14:38:00.00	1:00:00.00	0:57:00.00	0:46:00.00	2:43:00.00	19.5333	27.96	15.4	21.3006
1148	1055	43	2	1	1172	1594	710	3472	11:55:00.00	12:54:00.00	13:51:00.00	14:33:00.00	0:59:00.00	0:57:00.00	0:42:00.00	2:38:00.00	19.8644	27.96	16.9	21.9747
1149	1051	45	2	1	1172	1594	710	3472	11:55:00.00	12:54:00.00	13:52:00.00	14:33:00.00	0:59:00.00	0:58:00.00	0:41:00.00	2:38:00.00	19.8644	27.48	17.3	21.9747
1150	411	30	2	1	1172	1594	710	3472	11:55:00.00	12:57:00.00	13:53:00.00	14:36:00.00	1:02:00.00	0:56:00.00	0:43:00.00	2:41:00.00	18.9032	28.46	16.5	21.5652
1151	104	30	2	1	1172	1594	710	3472	11:55:00.00	12:57:00.00	13:53:00.00	14:36:00.00	1:02:00.00	0:56:00.00	0:43:00.00	2:41:00.00	18.9032	28.46	16.5	21.5652
1152	356	31	2	1	1172	1594	710	3472	11:55:00.00	12:57:00.00	13:53:00.00	14:37:00.00	1:02:00.00	0:56:00.00	0:44:00.00	2:42:00.00	18.9032	28.46	16.1	21.4321
1153	1050	37	2	1	1172	1594	710	3472	11:55:00.00	12:56:00.00	13:52:00.00	14:38:00.00	1:01:00.00	0:56:00.00	0:46:00.00	2:43:00.00	19.2131	28.46	15.4	21.3006
1154	1064	37	1	1	1172	1594	710	3472	11:55:00.00	12:56:00.00	13:52:00.00	14:38:00.00	1:01:00.00	0:56:00.00	0:46:00.00	2:43:00.00	19.2131	28.46	15.4	21.3006
1156	1062	39	2	1	1172	1594	710	3472	11:55:00.00	12:56:00.00	13:52:00.00	14:38:00.00	1:01:00.00	0:56:00.00	0:46:00.00	2:43:00.00	19.2131	28.46	15.4	21.3006
1157	1057	37	2	1	1172	1594	710	3472	11:55:00.00	12:56:00.00	13:53:00.00	14:38:00.00	1:01:00.00	0:57:00.00	0:45:00.00	2:43:00.00	19.2131	27.96	15.8	21.3006
1158	1044	39	2	1	1172	1594	710	3472	11:55:00.00	12:55:00.00	13:53:00.00	14:37:00.00	1:00:00.00	0:58:00.00	0:44:00.00	2:42:00.00	19.5333	27.48	16.1	21.4321
1159	1047	35	2	1	1172	1594	710	3472	11:55:00.00	12:55:00.00	13:53:00.00	14:37:00.00	1:00:00.00	0:58:00.00	0:44:00.00	2:42:00.00	19.5333	27.48	16.1	21.4321
1160	1045	39	1	1	1172	1594	710	3472	11:55:00.00	12:57:00.00	13:53:00.00	14:38:00.00	1:02:00.00	0:56:00.00	0:45:00.00	2:43:00.00	18.9032	28.46	15.8	21.3006
1161	1184	27	1	1	1172	1594	710	3472	12:02:00.00	12:36:00.00	13:07:00.00	13:38:00.00	0:34:00.00	0:31:00.00	0:31:00.00	1:36:00.00	34.4706	51.42	22.9	36.1667
1162	1059	27	1	1	1172	1594	710	3472	12:02:00.00	12:36:00.00	13:07:00.00	13:38:00.00	0:34:00.00	0:31:00.00	0:31:00.00	1:36:00.00	34.4706	51.42	22.9	36.1667
1163	1178	23	2	1	1172	1594	710	3472	12:02:00.00	12:36:00.00	13:07:00.00	13:38:00.00	0:34:00.00	0:31:00.00	0:31:00.00	1:36:00.00	34.4706	51.42	22.9	36.1667
1164	1179	26	2	1	1172	1594	710	3472	12:02:00.00	12:36:00.00	13:07:00.00	13:38:00.00	0:34:00.00	0:31:00.00	0:31:00.00	1:36:00.00	34.4706	51.42	22.9	36.1667
1165	1112	26	2	1	1172	1594	710	3472	12:02:00.00	12:36:00.00	13:07:00.00	13:38:00.00	0:34:00.00	0:31:00.00	0:31:00.00	1:36:00.00	34.4706	51.42	22.9	36.1667
1166	1186	29	2	1	1172	1594	710	3472	12:02:00.00	12:36:00.00	13:07:00.00	13:38:00.00	0:34:00.00	0:31:00.00	0:31:00.00	1:36:00.00	34.4706	51.42	22.9	36.1667
1167	450	36	1	1	1172	1594	710	3472	12:02:00.00	12:25:00.00	13:04:00.00	13:31:00.00	0:23:00.00	0:39:00.00	0:27:00.00	1:29:00.00	50.9565	40.87	26.3	39.0112
1168	1056	37	1	1	1172	1594	710	3472	12:02:00.00	12:51:00.00	13:40:00.00	14:26:00.00	0:49:00.00	0:49:00.00	0:46:00.00	2:24:00.00	23.9184	32.53	15.4	24.1111
1170	144	41	1	1	1172	1594	710	3472	12:02:00.00	12:21:00.00	13:40:00.00	14:26:00.00	0:19:00.00	1:19:00.00	0:46:00.00	2:24:00.00	61.6842	20.18	15.4	24.1111
1172	64	11	1	1	1172	1594	710	3472	12:02:00.00	12:25:00.00	13:05:00.00	13:31:00.00	0:23:00.00	0:40:00.00	0:26:00.00	1:29:00.00	50.9565	39.85	27.3	39.0112
1173	1046	8	1	1	1172	1594	710	3472	12:02:00.00	12:25:00.00	13:04:00.00	13:31:00.00	0:23:00.00	0:39:00.00	0:27:00.00	1:29:00.00	50.9565	40.87	26.3	39.0112
1174	319	41	2	1	1172	1594	710	3472	12:02:00.00	12:25:00.00	13:05:00.00	13:31:00.00	0:23:00.00	0:40:00.00	0:26:00.00	1:29:00.00	50.9565	39.85	27.3	39.0112
1175	466	12	2	1	1172	1594	710	3472	12:02:00.00	12:36:00.00	13:13:00.00	13:31:00.00	0:34:00.00	0:37:00.00	0:18:00.00	1:29:00.00	34.4706	43.08	39.4	39.0112
1176	324	52	1	1	1172	1594	710	3472	12:02:00.00	12:36:00.00	13:13:00.00	13:31:00.00	0:34:00.00	0:37:00.00	0:18:00.00	1:29:00.00	34.4706	43.08	39.4	39.0112
1177	47	52	2	1	1172	1594	710	3472	12:02:00.00	12:37:00.00	13:13:00.00	13:31:00.00	0:35:00.00	0:36:00.00	0:18:00.00	1:29:00.00	33.4857	44.28	39.4	39.0112
1178	190	44	2	1	1172	1594	710	3472	12:02:00.00	12:21:00.00	12:58:00.00	13:28:00.00	0:19:00.00	0:37:00.00	0:30:00.00	1:26:00.00	61.6842	43.08	23.7	40.3721
1179	405	43	1	1	1172	1594	710	3472	12:02:00.00	12:21:00.00	12:58:00.00	13:28:00.00	0:19:00.00	0:37:00.00	0:30:00.00	1:26:00.00	61.6842	43.08	23.7	40.3721
1180	12	45	2	1	1172	1594	710	3472	12:02:00.00	12:21:00.00	12:58:00.00	13:28:00.00	0:19:00.00	0:37:00.00	0:30:00.00	1:26:00.00	61.6842	43.08	23.7	40.3721
1181	360	43	2	1	1172	1594	710	3472	12:02:00.00	12:21:00.00	12:58:00.00	13:28:00.00	0:19:00.00	0:37:00.00	0:30:00.00	1:26:00.00	61.6842	43.08	23.7	40.3721
1182	30	49	1	1	1172	1594	710	3472	12:02:00.00	12:21:00.00	12:58:00.00	13:28:00.00	0:19:00.00	0:37:00.00	0:30:00.00	1:26:00.00	61.6842	43.08	23.7	40.3721
1183	46	44	1	1	1172	1594	710	3472	12:02:00.00	12:22:00.00	12:58:00.00	13:30:00.00	0:20:00.00	0:36:00.00	0:32:00.00	1:28:00.00	58.6	44.28	22.2	39.4545
1184	11	43	2	1	1172	1594	710	3472	12:02:00.00	12:21:00.00	12:58:00.00	13:30:00.00	0:19:00.00	0:37:00.00	0:32:00.00	1:28:00.00	61.6842	43.08	22.2	39.4545
1185	349	8	2	1	1172	1594	710	3472	12:02:00.00	12:21:00.00	12:58:00.00	13:28:00.00	0:19:00.00	0:37:00.00	0:30:00.00	1:26:00.00	61.6842	43.08	23.7	40.3721
1186	455	45	2	1	1172	1594	710	3472	12:02:00.00	12:21:00.00	12:58:00.00	13:28:00.00	0:19:00.00	0:37:00.00	0:30:00.00	1:26:00.00	61.6842	43.08	23.7	40.3721
1187	62	45	1	1	1172	1594	710	3472	12:02:00.00	12:21:00.00	12:58:00.00	13:28:00.00	0:19:00.00	0:37:00.00	0:30:00.00	1:26:00.00	61.6842	43.08	23.7	40.3721
1189	342	34	1	1	1172	1594	710	3472	12:02:00.00	12:58:00.00	13:34:00.00	14:13:00.00	0:56:00.00	0:36:00.00	0:39:00.00	2:11:00.00	20.9286	44.28	18.2	26.5038
1190	1173	34	2	1	1172	1594	710	3472	12:02:00.00	12:58:00.00	13:34:00.00	14:13:00.00	0:56:00.00	0:36:00.00	0:39:00.00	2:11:00.00	20.9286	44.28	18.2	26.5038
1191	1116	33	2	1	1172	1594	710	3472	12:02:00.00	12:18:00.00	12:39:00.00	13:02:00.00	0:16:00.00	0:21:00.00	0:23:00.00	1:00:00.00	73.25	79.7	30.9	57.8667
1192	1172	35	2	1	1172	1594	710	3472	12:02:00.00	12:18:00.00	12:39:00.00	13:02:00.00	0:16:00.00	0:21:00.00	0:23:00.00	1:00:00.00	73.25	79.7	30.9	57.8667
1193	1245	41	2	1	1172	1594	710	3472	12:02:00.00	12:25:00.00	12:52:00.00	13:24:00.00	0:23:00.00	0:27:00.00	0:32:00.00	1:22:00.00	50.9565	59.04	22.2	42.3415
1194	4	40	2	1	1172	1594	710	3472	12:02:00.00	12:25:00.00	12:52:00.00	13:24:00.00	0:23:00.00	0:27:00.00	0:32:00.00	1:22:00.00	50.9565	59.04	22.2	42.3415
1195	1242	42	2	1	1172	1594	710	3472	12:02:00.00	12:22:00.00	12:54:00.00	13:26:00.00	0:20:00.00	0:32:00.00	0:32:00.00	1:24:00.00	58.6	49.81	22.2	41.3333
1196	1113	9	2	1	1172	1594	710	3472	12:02:00.00	12:22:00.00	12:54:00.00	13:26:00.00	0:20:00.00	0:32:00.00	0:32:00.00	1:24:00.00	58.6	49.81	22.2	41.3333
1197	1117	50	2	1	1172	1594	710	3472	12:02:00.00	12:36:00.00	13:11:00.00	13:41:00.00	0:34:00.00	0:35:00.00	0:30:00.00	1:39:00.00	34.4706	45.54	23.7	35.0707
1198	93	37	2	1	1172	1594	710	3472	12:02:00.00	12:36:00.00	13:11:00.00	13:40:00.00	0:34:00.00	0:35:00.00	0:29:00.00	1:38:00.00	34.4706	45.54	24.5	35.4286
1199	3	33	2	1	1172	1594	710	3472	12:02:00.00	12:36:00.00	13:11:00.00	13:40:00.00	0:34:00.00	0:35:00.00	0:29:00.00	1:38:00.00	34.4706	45.54	24.5	35.4286
1200	1248	50	1	1	1172	1594	710	3472	12:02:00.00	12:36:00.00	13:11:00.00	13:41:00.00	0:34:00.00	0:35:00.00	0:30:00.00	1:39:00.00	34.4706	45.54	23.7	35.0707
1201	794	75	2	1	1172	1594	710	3472	12:17:00.00	13:00:00.00	13:43:00.00	14:23:00.00	0:43:00.00	0:43:00.00	0:40:00.00	2:06:00.00	27.2558	37.07	17.8	27.5556
1202	798	53	2	1	1172	1594	710	3472	12:17:00.00	13:05:00.00	13:44:00.00	14:22:00.00	0:48:00.00	0:39:00.00	0:38:00.00	2:05:00.00	24.4167	40.87	18.7	27.776
1203	797	59	1	1	1172	1594	710	3472	12:17:00.00	13:05:00.00	13:44:00.00	14:22:00.00	0:48:00.00	0:39:00.00	0:38:00.00	2:05:00.00	24.4167	40.87	18.7	27.776
1204	802	10	1	1	1172	1594	710	3472	12:17:00.00	13:02:00.00	13:43:00.00	14:15:00.00	0:45:00.00	0:41:00.00	0:32:00.00	1:58:00.00	26.0444	38.88	22.2	29.4237
1205	141	46	1	1	1172	1594	710	3472	12:17:00.00	13:02:00.00	13:42:00.00	14:15:00.00	0:45:00.00	0:40:00.00	0:33:00.00	1:58:00.00	26.0444	39.85	21.5	29.4237
1206	806	46	1	1	1172	1594	710	3472	12:17:00.00	13:02:00.00	13:43:00.00	14:15:00.00	0:45:00.00	0:41:00.00	0:32:00.00	1:58:00.00	26.0444	38.88	22.2	29.4237
1207	796	12	2	1	1172	1594	710	3472	12:17:00.00	13:02:00.00	13:42:00.00	14:15:00.00	0:45:00.00	0:40:00.00	0:33:00.00	1:58:00.00	26.0444	39.85	21.5	29.4237
1208	793	52	2	1	1172	1594	710	3472	12:17:00.00	13:00:00.00	13:43:00.00	14:23:00.00	0:43:00.00	0:43:00.00	0:40:00.00	2:06:00.00	27.2558	37.07	17.8	27.5556
1209	813	68	1	1	1172	1594	710	3472	12:17:00.00	13:00:00.00	13:41:00.00	14:16:00.00	0:43:00.00	0:41:00.00	0:35:00.00	1:59:00.00	27.2558	38.88	20.3	29.1765
1210	799	66	2	1	1172	1594	710	3472	12:17:00.00	13:02:00.00	13:42:00.00	14:17:00.00	0:45:00.00	0:40:00.00	0:35:00.00	2:00:00.00	26.0444	39.85	20.3	28.9333
1211	803	66	1	1	1172	1594	710	3472	12:17:00.00	13:03:00.00	13:43:00.00	14:17:00.00	0:46:00.00	0:40:00.00	0:34:00.00	2:00:00.00	25.4783	39.85	20.9	28.9333
1212	800	65	2	1	1172	1594	710	3472	12:17:00.00	13:02:00.00	13:42:00.00	14:17:00.00	0:45:00.00	0:40:00.00	0:35:00.00	2:00:00.00	26.0444	39.85	20.3	28.9333
1213	805	70	1	1	1172	1594	710	3472	12:17:00.00	13:02:00.00	13:42:00.00	14:17:00.00	0:45:00.00	0:40:00.00	0:35:00.00	2:00:00.00	26.0444	39.85	20.3	28.9333
1214	834	71	1	1	1172	1594	710	3472	12:17:00.00	13:04:00.00	13:43:00.00	14:17:00.00	0:47:00.00	0:39:00.00	0:34:00.00	2:00:00.00	24.9362	40.87	20.9	28.9333
1215	812	55	1	1	1172	1594	710	3472	12:17:00.00	13:04:00.00	13:43:00.00	14:18:00.00	0:47:00.00	0:39:00.00	0:35:00.00	2:01:00.00	24.9362	40.87	20.3	28.6942
1216	808	49	2	1	1172	1594	710	3472	12:17:00.00	13:04:00.00	13:43:00.00	14:18:00.00	0:47:00.00	0:39:00.00	0:35:00.00	2:01:00.00	24.9362	40.87	20.3	28.6942
1217	840	66	2	1	1172	1594	710	3472	12:17:00.00	13:00:00.00	13:42:00.00	14:15:00.00	0:43:00.00	0:42:00.00	0:33:00.00	1:58:00.00	27.2558	37.95	21.5	29.4237
1218	814	45	2	1	1172	1594	710	3472	12:17:00.00	13:02:00.00	13:42:00.00	14:21:00.00	0:45:00.00	0:40:00.00	0:39:00.00	2:04:00.00	26.0444	39.85	18.2	28
1219	816	11	1	1	1172	1594	710	3472	12:17:00.00	13:02:00.00	13:42:00.00	14:21:00.00	0:45:00.00	0:40:00.00	0:39:00.00	2:04:00.00	26.0444	39.85	18.2	28
1220	810	47	1	1	1172	1594	710	3472	12:17:00.00	13:02:00.00	13:42:00.00	14:21:00.00	0:45:00.00	0:40:00.00	0:39:00.00	2:04:00.00	26.0444	39.85	18.2	28
1221	807	49	2	1	1172	1594	710	3472	12:17:00.00	13:05:00.00	13:43:00.00	14:20:00.00	0:48:00.00	0:38:00.00	0:37:00.00	2:03:00.00	24.4167	41.95	19.2	28.2276
1222	815	41	1	1	1172	1594	710	3472	12:17:00.00	13:04:00.00	13:43:00.00	14:20:00.00	0:47:00.00	0:39:00.00	0:37:00.00	2:03:00.00	24.9362	40.87	19.2	28.2276
1223	823	41	2	1	1172	1594	710	3472	12:17:00.00	13:02:00.00	13:42:00.00	14:21:00.00	0:45:00.00	0:40:00.00	0:39:00.00	2:04:00.00	26.0444	39.85	18.2	28
1224	811	11	2	1	1172	1594	710	3472	12:17:00.00	13:02:00.00	13:42:00.00	14:21:00.00	0:45:00.00	0:40:00.00	0:39:00.00	2:04:00.00	26.0444	39.85	18.2	28
1225	824	40	1	1	1172	1594	710	3472	12:17:00.00	13:02:00.00	13:42:00.00	14:21:00.00	0:45:00.00	0:40:00.00	0:39:00.00	2:04:00.00	26.0444	39.85	18.2	28
1226	817	51	1	1	1172	1594	710	3472	12:17:00.00	12:59:00.00	13:43:00.00	14:18:00.00	0:42:00.00	0:44:00.00	0:35:00.00	2:01:00.00	27.9048	36.23	20.3	28.6942
1227	795	51	2	1	1172	1594	710	3472	12:17:00.00	13:04:00.00	13:42:00.00	14:15:00.00	0:47:00.00	0:38:00.00	0:33:00.00	1:58:00.00	24.9362	41.95	21.5	29.4237
1228	804	52	1	1	1172	1594	710	3472	12:17:00.00	13:04:00.00	13:42:00.00	14:15:00.00	0:47:00.00	0:38:00.00	0:33:00.00	1:58:00.00	24.9362	41.95	21.5	29.4237
1229	818	18	2	1	1172	1594	710	3472	12:17:00.00	12:58:00.00	13:43:00.00	14:18:00.00	0:41:00.00	0:45:00.00	0:35:00.00	2:01:00.00	28.5854	35.42	20.3	28.6942
1230	822	15	2	1	1172	1594	710	3472	12:17:00.00	12:59:00.00	13:43:00.00	14:18:00.00	0:42:00.00	0:44:00.00	0:35:00.00	2:01:00.00	27.9048	36.23	20.3	28.6942
1231	821	49	1	1	1172	1594	710	3472	12:17:00.00	12:59:00.00	13:43:00.00	14:18:00.00	0:42:00.00	0:44:00.00	0:35:00.00	2:01:00.00	27.9048	36.23	20.3	28.6942
1232	825	62	1	1	1172	1594	710	3472	12:17:00.00	13:03:00.00	13:42:00.00	14:15:00.00	0:46:00.00	0:39:00.00	0:33:00.00	1:58:00.00	25.4783	40.87	21.5	29.4237
1233	827	74	1	1	1172	1594	710	3472	12:17:00.00	13:00:00.00	13:43:00.00	14:18:00.00	0:43:00.00	0:43:00.00	0:35:00.00	2:01:00.00	27.2558	37.07	20.3	28.6942
1234	756	66	1	1	1172	1594	710	3472	12:17:00.00	13:03:00.00	13:41:00.00	14:16:00.00	0:46:00.00	0:38:00.00	0:35:00.00	1:59:00.00	25.4783	41.95	20.3	29.1765
1235	836	66	1	1	1172	1594	710	3472	12:17:00.00	13:03:00.00	13:42:00.00	14:16:00.00	0:46:00.00	0:39:00.00	0:34:00.00	1:59:00.00	25.4783	40.87	20.9	29.1765
1236	819	15	1	1	1172	1594	710	3472	12:17:00.00	13:04:00.00	13:42:00.00	14:17:00.00	0:47:00.00	0:38:00.00	0:35:00.00	2:00:00.00	24.9362	41.95	20.3	28.9333
1237	751	66	2	1	1172	1594	710	3472	12:17:00.00	13:03:00.00	13:43:00.00	14:18:00.00	0:46:00.00	0:40:00.00	0:35:00.00	2:01:00.00	25.4783	39.85	20.3	28.6942
1238	747	67	1	1	1172	1594	710	3472	12:17:00.00	13:03:00.00	13:43:00.00	14:18:00.00	0:46:00.00	0:40:00.00	0:35:00.00	2:01:00.00	25.4783	39.85	20.3	28.6942
1239	831	45	1	1	1172	1594	710	3472	12:17:00.00	13:04:00.00	13:42:00.00	14:17:00.00	0:47:00.00	0:38:00.00	0:35:00.00	2:00:00.00	24.9362	41.95	20.3	28.9333
1240	828	18	1	1	1172	1594	710	3472	12:17:00.00	13:04:00.00	13:42:00.00	14:17:00.00	0:47:00.00	0:38:00.00	0:35:00.00	2:00:00.00	24.9362	41.95	20.3	28.9333
1241	832	44	2	1	1172	1594	710	3472	12:17:00.00	13:04:00.00	13:42:00.00	14:17:00.00	0:47:00.00	0:38:00.00	0:35:00.00	2:00:00.00	24.9362	41.95	20.3	28.9333
1242	826	67	1	1	1172	1594	710	3472	12:17:00.00	13:03:00.00	13:42:00.00	14:16:00.00	0:46:00.00	0:39:00.00	0:34:00.00	1:59:00.00	25.4783	40.87	20.9	29.1765
1243	835	64	2	1	1172	1594	710	3472	12:17:00.00	13:03:00.00	13:42:00.00	14:16:00.00	0:46:00.00	0:39:00.00	0:34:00.00	1:59:00.00	25.4783	40.87	20.9	29.1765
1244	752	66	1	1	1172	1594	710	3472	12:17:00.00	13:00:00.00	13:43:00.00	14:18:00.00	0:43:00.00	0:43:00.00	0:35:00.00	2:01:00.00	27.2558	37.07	20.3	28.6942
1245	748	64	1	1	1172	1594	710	3472	12:17:00.00	13:00:00.00	13:43:00.00	14:18:00.00	0:43:00.00	0:43:00.00	0:35:00.00	2:01:00.00	27.2558	37.07	20.3	28.6942
1246	833	69	1	1	1172	1594	710	3472	12:17:00.00	13:04:00.00	13:43:00.00	14:19:00.00	0:47:00.00	0:39:00.00	0:36:00.00	2:02:00.00	24.9362	40.87	19.7	28.459
1247	830	66	2	1	1172	1594	710	3472	12:17:00.00	13:04:00.00	13:43:00.00	14:19:00.00	0:47:00.00	0:39:00.00	0:36:00.00	2:02:00.00	24.9362	40.87	19.7	28.459
1248	750	64	1	1	1172	1594	710	3472	12:17:00.00	13:03:00.00	13:41:00.00	14:15:00.00	0:46:00.00	0:38:00.00	0:34:00.00	1:58:00.00	25.4783	41.95	20.9	29.4237
1249	746	61	2	1	1172	1594	710	3472	12:17:00.00	13:03:00.00	13:41:00.00	14:15:00.00	0:46:00.00	0:38:00.00	0:34:00.00	1:58:00.00	25.4783	41.95	20.9	29.4237
1250	837	62	2	1	1172	1594	710	3472	12:17:00.00	13:04:00.00	13:43:00.00	14:19:00.00	0:47:00.00	0:39:00.00	0:36:00.00	2:02:00.00	24.9362	40.87	19.7	28.459
1251	820	65	1	1	1172	1594	710	3472	12:17:00.00	13:03:00.00	13:43:00.00	14:19:00.00	0:46:00.00	0:40:00.00	0:36:00.00	2:02:00.00	25.4783	39.85	19.7	28.459
1252	755	57	2	1	1172	1594	710	3472	12:17:00.00	13:04:00.00	13:42:00.00	14:16:00.00	0:47:00.00	0:38:00.00	0:34:00.00	1:59:00.00	24.9362	41.95	20.9	29.1765
1253	829	61	1	1	1172	1594	710	3472	12:17:00.00	13:04:00.00	13:42:00.00	14:16:00.00	0:47:00.00	0:38:00.00	0:34:00.00	1:59:00.00	24.9362	41.95	20.9	29.1765
1254	839	71	2	1	1172	1594	710	3472	12:17:00.00	13:03:00.00	13:42:00.00	14:17:00.00	0:46:00.00	0:39:00.00	0:35:00.00	2:00:00.00	25.4783	40.87	20.3	28.9333
1255	790	59	1	1	1172	1594	710	3472	12:13:00.00	12:36:00.00	13:05:00.00	13:28:00.00	0:23:00.00	0:29:00.00	0:23:00.00	1:15:00.00	50.9565	54.97	30.9	46.2933
1256	789	60	2	1	1172	1594	710	3472	12:13:00.00	12:36:00.00	13:05:00.00	13:28:00.00	0:23:00.00	0:29:00.00	0:23:00.00	1:15:00.00	50.9565	54.97	30.9	46.2933
1257	431	9	2	1	1172	1594	710	3472	12:15:00.00	12:47:00.00	13:32:00.00	14:10:00.00	0:32:00.00	0:45:00.00	0:38:00.00	1:55:00.00	36.625	35.42	18.7	30.1913
1258	429	13	2	1	1172	1594	710	3472	12:15:00.00	12:47:00.00	13:32:00.00	14:10:00.00	0:32:00.00	0:45:00.00	0:38:00.00	1:55:00.00	36.625	35.42	18.7	30.1913
1259	143	43	2	1	1172	1594	710	3472	12:15:00.00	12:47:00.00	13:32:00.00	14:10:00.00	0:32:00.00	0:45:00.00	0:38:00.00	1:55:00.00	36.625	35.42	18.7	30.1913
1260	154	38	2	1	1172	1594	710	3472	12:15:00.00	12:47:00.00	13:32:00.00	14:10:00.00	0:32:00.00	0:45:00.00	0:38:00.00	1:55:00.00	36.625	35.42	18.7	30.1913
1261	160	10	2	1	1172	1594	710	3472	12:15:00.00	12:47:00.00	13:32:00.00	14:10:00.00	0:32:00.00	0:45:00.00	0:38:00.00	1:55:00.00	36.625	35.42	18.7	30.1913
1262	1279	56	2	1	1172	1594	710	3472	12:15:00.00	12:51:00.00	13:32:00.00	14:13:00.00	0:36:00.00	0:41:00.00	0:41:00.00	1:58:00.00	32.5556	38.88	17.3	29.4237
1263	1288	36	2	1	1172	1594	710	3472	12:15:00.00	12:51:00.00	13:32:00.00	14:13:00.00	0:36:00.00	0:41:00.00	0:41:00.00	1:58:00.00	32.5556	38.88	17.3	29.4237
1264	1278	48	2	1	1172	1594	710	3472	12:15:00.00	12:52:00.00	13:32:00.00	14:04:00.00	0:37:00.00	0:40:00.00	0:32:00.00	1:49:00.00	31.6757	39.85	22.2	31.8532
1265	1289	50	2	1	1172	1594	710	3472	12:15:00.00	12:46:00.00	13:30:00.00	14:02:00.00	0:31:00.00	0:44:00.00	0:32:00.00	1:47:00.00	37.8065	36.23	22.2	32.4486
1266	1282	31	2	1	1172	1594	710	3472	12:15:00.00	12:46:00.00	13:30:00.00	14:02:00.00	0:31:00.00	0:44:00.00	0:32:00.00	1:47:00.00	37.8065	36.23	22.2	32.4486
1267	749	56	1	1	1172	1594	710	3472	12:15:00.00	12:53:00.00	13:31:00.00	14:09:00.00	0:38:00.00	0:38:00.00	0:38:00.00	1:54:00.00	30.8421	41.95	18.7	30.4561
1268	151	32	2	1	1172	1594	710	3472	12:15:00.00	12:52:00.00	13:31:00.00	14:13:00.00	0:37:00.00	0:39:00.00	0:42:00.00	1:58:00.00	31.6757	40.87	16.9	29.4237
1269	86	26	2	1	1172	1594	710	3472	12:15:00.00	12:52:00.00	13:32:00.00	14:14:00.00	0:37:00.00	0:40:00.00	0:42:00.00	1:59:00.00	31.6757	39.85	16.9	29.1765
1270	113	33	1	1	1172	1594	710	3472	12:15:00.00	12:52:00.00	13:32:00.00	14:14:00.00	0:37:00.00	0:40:00.00	0:42:00.00	1:59:00.00	31.6757	39.85	16.9	29.1765
1271	745	25	1	1	1172	1594	710	3472	12:15:00.00	12:52:00.00	13:31:00.00	14:14:00.00	0:37:00.00	0:39:00.00	0:43:00.00	1:59:00.00	31.6757	40.87	16.5	29.1765
1272	788	28	2	1	1172	1594	710	3472	12:24:00.00	12:56:00.00	13:25:00.00	14:02:00.00	0:32:00.00	0:29:00.00	0:37:00.00	1:38:00.00	36.625	54.97	19.2	35.4286
1273	787	30	1	1	1172	1594	710	3472	12:24:00.00	12:56:00.00	13:25:00.00	14:02:00.00	0:32:00.00	0:29:00.00	0:37:00.00	1:38:00.00	36.625	54.97	19.2	35.4286
1274	786	29	2	1	1172	1594	710	3472	12:24:00.00	12:55:00.00	13:25:00.00	14:02:00.00	0:31:00.00	0:30:00.00	0:37:00.00	1:38:00.00	37.8065	53.13	19.2	35.4286
1275	785	25	2	1	1172	1594	710	3472	12:24:00.00	12:55:00.00	13:25:00.00	14:02:00.00	0:31:00.00	0:30:00.00	0:37:00.00	1:38:00.00	37.8065	53.13	19.2	35.4286
1276	784	30	1	1	1172	1594	710	3472	12:24:00.00	12:56:00.00	13:25:00.00	14:02:00.00	0:32:00.00	0:29:00.00	0:37:00.00	1:38:00.00	36.625	54.97	19.2	35.4286
1277	780	51	2	1	1172	1594	710	3472	12:24:00.00	13:08:00.00	13:50:00.00	14:23:00.00	0:44:00.00	0:42:00.00	0:33:00.00	1:59:00.00	26.6364	37.95	21.5	29.1765
1278	777	51	2	1	1172	1594	710	3472	12:24:00.00	13:08:00.00	13:50:00.00	14:23:00.00	0:44:00.00	0:42:00.00	0:33:00.00	1:59:00.00	26.6364	37.95	21.5	29.1765
1279	781	55	1	1	1172	1594	710	3472	12:24:00.00	13:08:00.00	13:50:00.00	14:22:00.00	0:44:00.00	0:42:00.00	0:32:00.00	1:58:00.00	26.6364	37.95	22.2	29.4237
1280	778	34	2	1	1172	1594	710	3472	12:24:00.00	12:49:00.00	13:14:00.00	13:38:00.00	0:25:00.00	0:25:00.00	0:24:00.00	1:14:00.00	46.88	63.76	29.6	46.9189
1281	761	62	2	1	1172	1594	710	3472	12:24:00.00	12:58:00.00	13:24:00.00	13:49:00.00	0:34:00.00	0:26:00.00	0:25:00.00	1:25:00.00	34.4706	61.31	28.4	40.8471
1282	757	64	1	1	1172	1594	710	3472	12:24:00.00	12:58:00.00	13:24:00.00	13:49:00.00	0:34:00.00	0:26:00.00	0:25:00.00	1:25:00.00	34.4706	61.31	28.4	40.8471
1283	775	35	2	1	1172	1594	710	3472	12:24:00.00	12:49:00.00	13:14:00.00	13:38:00.00	0:25:00.00	0:25:00.00	0:24:00.00	1:14:00.00	46.88	63.76	29.6	46.9189
1284	766	32	2	1	1172	1594	710	3472	12:24:00.00	13:00:00.00	13:29:00.00	14:01:00.00	0:36:00.00	0:29:00.00	0:32:00.00	1:37:00.00	32.5556	54.97	22.2	35.7938
1285	771	37	1	1	1172	1594	710	3472	12:24:00.00	13:00:00.00	13:29:00.00	14:01:00.00	0:36:00.00	0:29:00.00	0:32:00.00	1:37:00.00	32.5556	54.97	22.2	35.7938
1286	770	33	1	1	1172	1594	710	3472	12:24:00.00	13:00:00.00	13:29:00.00	14:01:00.00	0:36:00.00	0:29:00.00	0:32:00.00	1:37:00.00	32.5556	54.97	22.2	35.7938
1287	772	32	2	1	1172	1594	710	3472	12:24:00.00	13:00:00.00	13:29:00.00	14:01:00.00	0:36:00.00	0:29:00.00	0:32:00.00	1:37:00.00	32.5556	54.97	22.2	35.7938
1288	760	36	1	1	1172	1594	710	3472	12:24:00.00	12:57:00.00	13:22:00.00	13:43:00.00	0:33:00.00	0:25:00.00	0:21:00.00	1:19:00.00	35.5152	63.76	33.8	43.9494
1289	753	31	2	1	1172	1594	710	3472	12:24:00.00	12:57:00.00	13:22:00.00	13:43:00.00	0:33:00.00	0:25:00.00	0:21:00.00	1:19:00.00	35.5152	63.76	33.8	43.9494
1290	1273	35	1	1	1172	1594	710	3472	12:24:00.00	12:58:00.00	13:25:00.00	13:50:00.00	0:34:00.00	0:27:00.00	0:25:00.00	1:26:00.00	34.4706	59.04	28.4	40.3721
1291	1274	33	2	1	1172	1594	710	3472	12:24:00.00	12:58:00.00	13:25:00.00	13:50:00.00	0:34:00.00	0:27:00.00	0:25:00.00	1:26:00.00	34.4706	59.04	28.4	40.3721
1292	1122	56	1	2	1172	1594	710	3472	12:45:00.00	13:19:00.00	14:01:00.00	14:41:00.00	0:34:00.00	0:42:00.00	0:40:00.00	1:56:00.00	34.4706	37.95	17.8	29.931
1293	1124	50	2	2	1172	1594	710	3472	12:45:00.00	13:19:00.00	14:01:00.00	14:41:00.00	0:34:00.00	0:42:00.00	0:40:00.00	1:56:00.00	34.4706	37.95	17.8	29.931
1294	1125	56	1	2	1172	1594	710	3472	12:45:00.00	13:19:00.00	14:01:00.00	14:40:00.00	0:34:00.00	0:42:00.00	0:39:00.00	1:55:00.00	34.4706	37.95	18.2	30.1913
1295	1121	50	1	2	1172	1594	710	3472	12:45:00.00	13:39:00.00	14:11:00.00	14:48:00.00	0:54:00.00	0:32:00.00	0:37:00.00	2:03:00.00	21.7037	49.81	19.2	28.2276
1296	1123	40	2	2	1172	1594	710	3472	12:45:00.00	13:39:00.00	14:11:00.00	14:48:00.00	0:54:00.00	0:32:00.00	0:37:00.00	2:03:00.00	21.7037	49.81	19.2	28.2276
1297	253	48	2	2	1172	1594	710	3472	12:45:00.00	13:39:00.00	14:11:00.00	14:48:00.00	0:54:00.00	0:32:00.00	0:37:00.00	2:03:00.00	21.7037	49.81	19.2	28.2276
1300	1139	35	1	2	1172	1594	710	3472	12:45:00.00	12:58:00.00	14:01:00.00	14:39:00.00	0:13:00.00	1:03:00.00	0:38:00.00	1:54:00.00	90.1538	25.3	18.7	30.4561
1301	1140	32	2	2	1172	1594	710	3472	12:45:00.00	13:21:00.00	14:01:00.00	14:39:00.00	0:36:00.00	0:40:00.00	0:38:00.00	1:54:00.00	32.5556	39.85	18.7	30.4561
1302	1138	31	2	2	1172	1594	710	3472	12:45:00.00	13:20:00.00	14:01:00.00	14:39:00.00	0:35:00.00	0:41:00.00	0:38:00.00	1:54:00.00	33.4857	38.88	18.7	30.4561
1303	1137	32	1	2	1172	1594	710	3472	12:45:00.00	13:20:00.00	14:01:00.00	14:39:00.00	0:35:00.00	0:41:00.00	0:38:00.00	1:54:00.00	33.4857	38.88	18.7	30.4561
1304	1130	21	2	2	1172	1594	710	3472	12:45:00.00	13:20:00.00	14:01:00.00	14:44:00.00	0:35:00.00	0:41:00.00	0:43:00.00	1:59:00.00	33.4857	38.88	16.5	29.1765
1305	1129	34	1	2	1172	1594	710	3472	12:45:00.00	13:20:00.00	14:01:00.00	14:42:00.00	0:35:00.00	0:41:00.00	0:41:00.00	1:57:00.00	33.4857	38.88	17.3	29.6752
1306	1135	52	1	2	1172	1594	710	3472	12:45:00.00	13:20:00.00	14:01:00.00	14:42:00.00	0:35:00.00	0:41:00.00	0:41:00.00	1:57:00.00	33.4857	38.88	17.3	29.6752
1307	1133	51	1	2	1172	1594	710	3472	12:45:00.00	13:19:00.00	14:01:00.00	14:42:00.00	0:34:00.00	0:42:00.00	0:41:00.00	1:57:00.00	34.4706	37.95	17.3	29.6752
1308	1136	27	1	2	1172	1594	710	3472	12:45:00.00	13:20:00.00	14:01:00.00	14:42:00.00	0:35:00.00	0:41:00.00	0:41:00.00	1:57:00.00	33.4857	38.88	17.3	29.6752
1309	304	31	2	2	1172	1594	710	3472	12:50:00.00	13:23:00.00	14:08:00.00	14:44:00.00	0:33:00.00	0:45:00.00	0:36:00.00	1:54:00.00	35.5152	35.42	19.7	30.4561
1310	1152	30	2	2	1172	1594	710	3472	12:50:00.00	13:23:00.00	14:08:00.00	14:44:00.00	0:33:00.00	0:45:00.00	0:36:00.00	1:54:00.00	35.5152	35.42	19.7	30.4561
1311	232	32	2	2	1172	1594	710	3472	12:50:00.00	13:22:00.00	14:08:00.00	14:44:00.00	0:32:00.00	0:46:00.00	0:36:00.00	1:54:00.00	36.625	34.65	19.7	30.4561
1313	1153	44	1	2	1172	1594	710	3472	12:50:00.00	13:22:00.00	14:08:00.00	14:44:00.00	0:32:00.00	0:46:00.00	0:36:00.00	1:54:00.00	36.625	34.65	19.7	30.4561
1314	1154	41	2	2	1172	1594	710	3472	12:50:00.00	13:22:00.00	14:08:00.00	14:44:00.00	0:32:00.00	0:46:00.00	0:36:00.00	1:54:00.00	36.625	34.65	19.7	30.4561
1315	196	35	1	2	1172	1594	710	3472	12:50:00.00	13:23:00.00	14:07:00.00	14:51:00.00	0:33:00.00	0:44:00.00	0:44:00.00	2:01:00.00	35.5152	36.23	16.1	28.6942
1316	264	34	2	2	1172	1594	710	3472	12:50:00.00	13:23:00.00	14:07:00.00	14:51:00.00	0:33:00.00	0:44:00.00	0:44:00.00	2:01:00.00	35.5152	36.23	16.1	28.6942
1317	257	60	1	2	1172	1594	710	3472	12:50:00.00	13:25:00.00	14:08:00.00	14:47:00.00	0:35:00.00	0:43:00.00	0:39:00.00	1:57:00.00	33.4857	37.07	18.2	29.6752
1318	199	68	1	2	1172	1594	710	3472	12:50:00.00	13:22:00.00	14:07:00.00	14:44:00.00	0:32:00.00	0:45:00.00	0:37:00.00	1:54:00.00	36.625	35.42	19.2	30.4561
1319	251	40	1	2	1172	1594	710	3472	12:50:00.00	13:22:00.00	14:07:00.00	14:44:00.00	0:32:00.00	0:45:00.00	0:37:00.00	1:54:00.00	36.625	35.42	19.2	30.4561
1320	262	10	1	2	1172	1594	710	3472	12:50:00.00	13:22:00.00	14:07:00.00	14:44:00.00	0:32:00.00	0:45:00.00	0:37:00.00	1:54:00.00	36.625	35.42	19.2	30.4561
1321	288	62	1	2	1172	1594	710	3472	12:50:00.00	13:24:00.00	14:07:00.00	14:47:00.00	0:34:00.00	0:43:00.00	0:40:00.00	1:57:00.00	34.4706	37.07	17.8	29.6752
1322	230	56	1	2	1172	1594	710	3472	12:50:00.00	13:24:00.00	14:07:00.00	14:47:00.00	0:34:00.00	0:43:00.00	0:40:00.00	1:57:00.00	34.4706	37.07	17.8	29.6752
1323	206	54	2	2	1172	1594	710	3472	12:50:00.00	13:24:00.00	14:07:00.00	14:47:00.00	0:34:00.00	0:43:00.00	0:40:00.00	1:57:00.00	34.4706	37.07	17.8	29.6752
1324	274	58	2	2	1172	1594	710	3472	12:50:00.00	13:24:00.00	14:08:00.00	14:47:00.00	0:34:00.00	0:44:00.00	0:39:00.00	1:57:00.00	34.4706	36.23	18.2	29.6752
1325	308	61	2	2	1172	1594	710	3472	12:50:00.00	13:24:00.00	14:07:00.00	14:47:00.00	0:34:00.00	0:43:00.00	0:40:00.00	1:57:00.00	34.4706	37.07	17.8	29.6752
1326	225	39	1	2	1172	1594	710	3472	12:50:00.00	13:23:00.00	14:08:00.00	14:44:00.00	0:33:00.00	0:45:00.00	0:36:00.00	1:54:00.00	35.5152	35.42	19.7	30.4561
1327	258	36	2	2	1172	1594	710	3472	12:50:00.00	13:23:00.00	14:08:00.00	14:44:00.00	0:33:00.00	0:45:00.00	0:36:00.00	1:54:00.00	35.5152	35.42	19.7	30.4561
1328	277	51	2	2	1172	1594	710	3472	12:50:00.00	13:23:00.00	14:08:00.00	14:48:00.00	0:33:00.00	0:45:00.00	0:40:00.00	1:58:00.00	35.5152	35.42	17.8	29.4237
1329	194	45	1	2	1172	1594	710	3472	12:50:00.00	13:24:00.00	14:08:00.00	14:48:00.00	0:34:00.00	0:44:00.00	0:40:00.00	1:58:00.00	34.4706	36.23	17.8	29.4237
1330	943	25	2	2	1172	1594	710	3472	12:50:00.00	13:23:00.00	14:08:00.00	14:43:00.00	0:33:00.00	0:45:00.00	0:35:00.00	1:53:00.00	35.5152	35.42	20.3	30.7257
1331	200	38	1	2	1172	1594	710	3472	12:50:00.00	13:23:00.00	14:07:00.00	14:44:00.00	0:33:00.00	0:44:00.00	0:37:00.00	1:54:00.00	35.5152	36.23	19.2	30.4561
1332	227	41	2	2	1172	1594	710	3472	12:50:00.00	13:23:00.00	14:07:00.00	14:44:00.00	0:33:00.00	0:44:00.00	0:37:00.00	1:54:00.00	35.5152	36.23	19.2	30.4561
1333	285	37	2	2	1172	1594	710	3472	12:50:00.00	13:23:00.00	14:07:00.00	14:44:00.00	0:33:00.00	0:44:00.00	0:37:00.00	1:54:00.00	35.5152	36.23	19.2	30.4561
1334	248	37	1	2	1172	1594	710	3472	12:50:00.00	13:23:00.00	14:07:00.00	14:44:00.00	0:33:00.00	0:44:00.00	0:37:00.00	1:54:00.00	35.5152	36.23	19.2	30.4561
1335	953	48	2	2	1172	1594	710	3472	12:50:00.00	13:24:00.00	14:08:00.00	14:52:00.00	0:34:00.00	0:44:00.00	0:44:00.00	2:02:00.00	34.4706	36.23	16.1	28.459
1336	945	43	2	2	1172	1594	710	3472	12:50:00.00	13:26:00.00	14:08:00.00	14:51:00.00	0:36:00.00	0:42:00.00	0:43:00.00	2:01:00.00	32.5556	37.95	16.5	28.6942
1337	939	39	1	2	1172	1594	710	3472	12:50:00.00	13:24:00.00	14:08:00.00	14:51:00.00	0:34:00.00	0:44:00.00	0:43:00.00	2:01:00.00	34.4706	36.23	16.5	28.6942
1338	941	17	2	2	1172	1594	710	3472	12:50:00.00	13:24:00.00	14:08:00.00	14:51:00.00	0:34:00.00	0:44:00.00	0:43:00.00	2:01:00.00	34.4706	36.23	16.5	28.6942
1339	946	40	2	2	1172	1594	710	3472	12:50:00.00	13:26:00.00	14:08:00.00	14:53:00.00	0:36:00.00	0:42:00.00	0:45:00.00	2:03:00.00	32.5556	37.95	15.8	28.2276
1340	850	47	1	1	1172	1594	710	3472	12:58:00.00	13:28:00.00	14:11:00.00	14:52:00.00	0:30:00.00	0:43:00.00	0:41:00.00	1:54:00.00	39.0667	37.07	17.3	30.4561
1341	858	41	2	1	1172	1594	710	3472	12:58:00.00	13:26:00.00	14:11:00.00	14:52:00.00	0:28:00.00	0:45:00.00	0:41:00.00	1:54:00.00	41.8571	35.42	17.3	30.4561
1342	854	29	2	1	1172	1594	710	3472	12:58:00.00	13:26:00.00	14:11:00.00	14:51:00.00	0:28:00.00	0:45:00.00	0:40:00.00	1:53:00.00	41.8571	35.42	17.8	30.7257
1343	877	42	1	1	1172	1594	710	3472	12:58:00.00	13:26:00.00	14:11:00.00	14:51:00.00	0:28:00.00	0:45:00.00	0:40:00.00	1:53:00.00	41.8571	35.42	17.8	30.7257
1344	847	25	1	1	1172	1594	710	3472	12:58:00.00	13:26:00.00	14:11:00.00	14:52:00.00	0:28:00.00	0:45:00.00	0:41:00.00	1:54:00.00	41.8571	35.42	17.3	30.4561
1345	860	47	1	1	1172	1594	710	3472	12:58:00.00	13:26:00.00	14:12:00.00	14:52:00.00	0:28:00.00	0:46:00.00	0:40:00.00	1:54:00.00	41.8571	34.65	17.8	30.4561
1346	848	65	1	1	1172	1594	710	3472	12:58:00.00	13:26:00.00	14:11:00.00	14:52:00.00	0:28:00.00	0:45:00.00	0:41:00.00	1:54:00.00	41.8571	35.42	17.3	30.4561
1347	849	31	1	1	1172	1594	710	3472	12:58:00.00	13:26:00.00	14:12:00.00	14:52:00.00	0:28:00.00	0:46:00.00	0:40:00.00	1:54:00.00	41.8571	34.65	17.8	30.4561
1348	853	24	1	1	1172	1594	710	3472	12:58:00.00	13:26:00.00	14:11:00.00	14:52:00.00	0:28:00.00	0:45:00.00	0:41:00.00	1:54:00.00	41.8571	35.42	17.3	30.4561
1349	859	43	1	1	1172	1594	710	3472	12:58:00.00	13:27:00.00	14:11:00.00	14:51:00.00	0:29:00.00	0:44:00.00	0:40:00.00	1:53:00.00	40.4138	36.23	17.8	30.7257
1350	864	7	1	1	1172	1594	710	3472	12:58:00.00	13:27:00.00	14:11:00.00	14:52:00.00	0:29:00.00	0:44:00.00	0:41:00.00	1:54:00.00	40.4138	36.23	17.3	30.4561
1351	934	54	1	1	1172	1594	710	3472	12:58:00.00	13:27:00.00	14:11:00.00	14:52:00.00	0:29:00.00	0:44:00.00	0:41:00.00	1:54:00.00	40.4138	36.23	17.3	30.4561
1352	861	27	1	1	1172	1594	710	3472	12:58:00.00	13:27:00.00	14:11:00.00	14:51:00.00	0:29:00.00	0:44:00.00	0:40:00.00	1:53:00.00	40.4138	36.23	17.8	30.7257
1353	878	25	1	1	1172	1594	710	3472	12:58:00.00	13:27:00.00	14:12:00.00	14:52:00.00	0:29:00.00	0:45:00.00	0:40:00.00	1:54:00.00	40.4138	35.42	17.8	30.4561
1354	879	32	2	1	1172	1594	710	3472	12:58:00.00	13:27:00.00	14:12:00.00	14:52:00.00	0:29:00.00	0:45:00.00	0:40:00.00	1:54:00.00	40.4138	35.42	17.8	30.4561
1355	1212	41	1	1	1172	1594	710	3472	12:58:00.00	13:27:00.00	14:12:00.00	14:52:00.00	0:29:00.00	0:45:00.00	0:40:00.00	1:54:00.00	40.4138	35.42	17.8	30.4561
1356	919	50	1	1	1172	1594	710	3472	12:58:00.00	13:27:00.00	14:12:00.00	14:52:00.00	0:29:00.00	0:45:00.00	0:40:00.00	1:54:00.00	40.4138	35.42	17.8	30.4561
1357	936	27	2	1	1172	1594	710	3472	12:58:00.00	13:27:00.00	14:12:00.00	14:52:00.00	0:29:00.00	0:45:00.00	0:40:00.00	1:54:00.00	40.4138	35.42	17.8	30.4561
1358	922	33	2	1	1172	1594	710	3472	12:58:00.00	13:27:00.00	14:12:00.00	14:52:00.00	0:29:00.00	0:45:00.00	0:40:00.00	1:54:00.00	40.4138	35.42	17.8	30.4561
1359	918	30	1	1	1172	1594	710	3472	12:58:00.00	13:27:00.00	14:12:00.00	14:52:00.00	0:29:00.00	0:45:00.00	0:40:00.00	1:54:00.00	40.4138	35.42	17.8	30.4561
1360	923	23	2	1	1172	1594	710	3472	12:58:00.00	13:27:00.00	14:11:00.00	14:52:00.00	0:29:00.00	0:44:00.00	0:41:00.00	1:54:00.00	40.4138	36.23	17.3	30.4561
1361	932	47	1	1	1172	1594	710	3472	12:58:00.00	13:28:00.00	14:12:00.00	14:52:00.00	0:30:00.00	0:44:00.00	0:40:00.00	1:54:00.00	39.0667	36.23	17.8	30.4561
1362	916	44	1	1	1172	1594	710	3472	12:58:00.00	13:28:00.00	14:12:00.00	14:52:00.00	0:30:00.00	0:44:00.00	0:40:00.00	1:54:00.00	39.0667	36.23	17.8	30.4561
1363	931	50	1	1	1172	1594	710	3472	12:58:00.00	13:28:00.00	14:12:00.00	14:52:00.00	0:30:00.00	0:44:00.00	0:40:00.00	1:54:00.00	39.0667	36.23	17.8	30.4561
1364	917	38	2	1	1172	1594	710	3472	12:58:00.00	13:27:00.00	14:12:00.00	14:52:00.00	0:29:00.00	0:45:00.00	0:40:00.00	1:54:00.00	40.4138	35.42	17.8	30.4561
1365	914	44	1	1	1172	1594	710	3472	12:58:00.00	13:28:00.00	14:12:00.00	14:52:00.00	0:30:00.00	0:44:00.00	0:40:00.00	1:54:00.00	39.0667	36.23	17.8	30.4561
1366	913	63	1	1	1172	1594	710	3472	12:58:00.00	13:28:00.00	14:12:00.00	14:52:00.00	0:30:00.00	0:44:00.00	0:40:00.00	1:54:00.00	39.0667	36.23	17.8	30.4561
1367	915	33	2	1	1172	1594	710	3472	12:58:00.00	13:28:00.00	14:12:00.00	14:52:00.00	0:30:00.00	0:44:00.00	0:40:00.00	1:54:00.00	39.0667	36.23	17.8	30.4561
1368	857	53	1	1	1172	1594	710	3472	12:58:00.00	13:27:00.00	14:12:00.00	14:52:00.00	0:29:00.00	0:45:00.00	0:40:00.00	1:54:00.00	40.4138	35.42	17.8	30.4561
1369	920	22	2	1	1172	1594	710	3472	12:58:00.00	13:27:00.00	14:12:00.00	14:52:00.00	0:29:00.00	0:45:00.00	0:40:00.00	1:54:00.00	40.4138	35.42	17.8	30.4561
1370	856	38	2	1	1172	1594	710	3472	12:58:00.00	13:26:00.00	14:11:00.00	14:51:00.00	0:28:00.00	0:45:00.00	0:40:00.00	1:53:00.00	41.8571	35.42	17.8	30.7257
1371	925	51	2	1	1172	1594	710	3472	12:59:00.00	13:37:00.00	14:08:00.00	14:52:00.00	0:38:00.00	0:31:00.00	0:44:00.00	1:53:00.00	30.8421	51.42	16.1	30.7257
1372	1192	21	2	1	1172	1594	710	3472	12:59:00.00	13:37:00.00	14:08:00.00	14:52:00.00	0:38:00.00	0:31:00.00	0:44:00.00	1:53:00.00	30.8421	51.42	16.1	30.7257
1373	930	52	1	1	1172	1594	710	3472	12:59:00.00	13:37:00.00	14:08:00.00	14:52:00.00	0:38:00.00	0:31:00.00	0:44:00.00	1:53:00.00	30.8421	51.42	16.1	30.7257
1374	862	42	2	1	1172	1594	710	3472	12:59:00.00	13:35:00.00	14:02:00.00	14:33:00.00	0:36:00.00	0:27:00.00	0:31:00.00	1:34:00.00	32.5556	59.04	22.9	36.9362
1375	77	41	1	1	1172	1594	710	3472	12:59:00.00	13:34:00.00	14:01:00.00	14:33:00.00	0:35:00.00	0:27:00.00	0:32:00.00	1:34:00.00	33.4857	59.04	22.2	36.9362
1376	986	33	1	1	1172	1594	710	3472	12:59:00.00	13:34:00.00	14:01:00.00	14:33:00.00	0:35:00.00	0:27:00.00	0:32:00.00	1:34:00.00	33.4857	59.04	22.2	36.9362
1377	851	31	2	1	1172	1594	710	3472	12:59:00.00	13:42:00.00	14:23:00.00	15:22:00.00	0:43:00.00	0:41:00.00	0:59:00.00	2:23:00.00	27.2558	38.88	12	24.2797
1378	948	34	2	2	1172	1594	710	3472	13:11:00.00	13:48:00.00	14:35:00.00	15:10:00.00	0:37:00.00	0:47:00.00	0:35:00.00	1:59:00.00	31.6757	33.91	20.3	29.1765
1379	260	33	2	2	1172	1594	710	3472	13:11:00.00	13:48:00.00	14:36:00.00	15:10:00.00	0:37:00.00	0:48:00.00	0:34:00.00	1:59:00.00	31.6757	33.21	20.9	29.1765
1380	309	37	2	2	1172	1594	710	3472	13:11:00.00	13:48:00.00	14:35:00.00	15:10:00.00	0:37:00.00	0:47:00.00	0:35:00.00	1:59:00.00	31.6757	33.91	20.3	29.1765
1381	958	40	2	2	1172	1594	710	3472	13:11:00.00	13:49:00.00	14:35:00.00	15:16:00.00	0:38:00.00	0:46:00.00	0:41:00.00	2:05:00.00	30.8421	34.65	17.3	27.776
1382	957	38	1	2	1172	1594	710	3472	13:11:00.00	13:48:00.00	14:35:00.00	14:59:00.00	0:37:00.00	0:47:00.00	0:24:00.00	1:48:00.00	31.6757	33.91	29.6	32.1481
1383	944	42	1	2	1172	1594	710	3472	13:11:00.00	13:49:00.00	14:35:00.00	15:16:00.00	0:38:00.00	0:46:00.00	0:41:00.00	2:05:00.00	30.8421	34.65	17.3	27.776
1384	956	56	2	2	1172	1594	710	3472	13:11:00.00	13:48:00.00	14:35:00.00	15:00:00.00	0:37:00.00	0:47:00.00	0:25:00.00	1:49:00.00	31.6757	33.91	28.4	31.8532
1385	942	60	1	2	1172	1594	710	3472	13:11:00.00	13:48:00.00	14:35:00.00	15:00:00.00	0:37:00.00	0:47:00.00	0:25:00.00	1:49:00.00	31.6757	33.91	28.4	31.8532
1386	954	29	2	2	1172	1594	710	3472	13:11:00.00	13:49:00.00	14:35:00.00	14:59:00.00	0:38:00.00	0:46:00.00	0:24:00.00	1:48:00.00	30.8421	34.65	29.6	32.1481
1387	952	37	1	2	1172	1594	710	3472	13:11:00.00	13:49:00.00	14:35:00.00	14:59:00.00	0:38:00.00	0:46:00.00	0:24:00.00	1:48:00.00	30.8421	34.65	29.6	32.1481
1388	951	43	1	2	1172	1594	710	3472	13:11:00.00	13:48:00.00	14:35:00.00	14:59:00.00	0:37:00.00	0:47:00.00	0:24:00.00	1:48:00.00	31.6757	33.91	29.6	32.1481
1389	960	38	1	2	1172	1594	710	3472	13:11:00.00	13:49:00.00	14:35:00.00	14:59:00.00	0:38:00.00	0:46:00.00	0:24:00.00	1:48:00.00	30.8421	34.65	29.6	32.1481
1390	959	31	2	2	1172	1594	710	3472	13:11:00.00	13:49:00.00	14:35:00.00	15:00:00.00	0:38:00.00	0:46:00.00	0:25:00.00	1:49:00.00	30.8421	34.65	28.4	31.8532
1391	940	30	2	2	1172	1594	710	3472	13:11:00.00	13:49:00.00	14:35:00.00	15:00:00.00	0:38:00.00	0:46:00.00	0:25:00.00	1:49:00.00	30.8421	34.65	28.4	31.8532
1392	937	33	1	2	1172	1594	710	3472	13:11:00.00	13:49:00.00	14:35:00.00	15:00:00.00	0:38:00.00	0:46:00.00	0:25:00.00	1:49:00.00	30.8421	34.65	28.4	31.8532
1393	207	36	2	2	1172	1594	710	3472	13:11:00.00	13:48:00.00	14:36:00.00	15:10:00.00	0:37:00.00	0:48:00.00	0:34:00.00	1:59:00.00	31.6757	33.21	20.9	29.1765
1394	195	37	2	2	1172	1594	710	3472	13:11:00.00	13:48:00.00	14:35:00.00	15:10:00.00	0:37:00.00	0:47:00.00	0:35:00.00	1:59:00.00	31.6757	33.91	20.3	29.1765
1395	218	36	2	2	1172	1594	710	3472	13:11:00.00	13:48:00.00	14:35:00.00	15:10:00.00	0:37:00.00	0:47:00.00	0:35:00.00	1:59:00.00	31.6757	33.91	20.3	29.1765
1396	224	36	2	2	1172	1594	710	3472	13:11:00.00	13:48:00.00	14:35:00.00	15:11:00.00	0:37:00.00	0:47:00.00	0:36:00.00	2:00:00.00	31.6757	33.91	19.7	28.9333
1397	279	36	2	2	1172	1594	710	3472	13:11:00.00	13:48:00.00	14:35:00.00	15:10:00.00	0:37:00.00	0:47:00.00	0:35:00.00	1:59:00.00	31.6757	33.91	20.3	29.1765
1398	955	29	1	2	1172	1594	710	3472	13:11:00.00	13:49:00.00	14:35:00.00	15:16:00.00	0:38:00.00	0:46:00.00	0:41:00.00	2:05:00.00	30.8421	34.65	17.3	27.776
1399	950	26	2	2	1172	1594	710	3472	13:11:00.00	13:49:00.00	14:35:00.00	15:16:00.00	0:38:00.00	0:46:00.00	0:41:00.00	2:05:00.00	30.8421	34.65	17.3	27.776
1400	949	53	2	2	1172	1594	710	3472	13:11:00.00	13:48:00.00	14:35:00.00	15:01:00.00	0:37:00.00	0:47:00.00	0:26:00.00	1:50:00.00	31.6757	33.91	27.3	31.5636
1401	947	50	1	2	1172	1594	710	3472	13:11:00.00	13:48:00.00	14:35:00.00	15:01:00.00	0:37:00.00	0:47:00.00	0:26:00.00	1:50:00.00	31.6757	33.91	27.3	31.5636
1402	1002	32	1	1	1172	1594	710	3472	13:41:00.00	13:58:00.00	14:23:00.00	14:48:00.00	0:17:00.00	0:25:00.00	0:25:00.00	1:07:00.00	68.9412	63.76	28.4	51.8209
1403	1001	40	2	1	1172	1594	710	3472	13:41:00.00	13:58:00.00	14:23:00.00	14:48:00.00	0:17:00.00	0:25:00.00	0:25:00.00	1:07:00.00	68.9412	63.76	28.4	51.8209
1404	555	25	2	1	1172	1594	710	3472	13:41:00.00	14:43:00.00	15:23:00.00	16:08:00.00	1:02:00.00	0:40:00.00	0:45:00.00	2:27:00.00	18.9032	39.85	15.8	23.619
1405	580	49	2	1	1172	1594	710	3472	13:41:00.00	14:43:00.00	15:23:00.00	16:08:00.00	1:02:00.00	0:40:00.00	0:45:00.00	2:27:00.00	18.9032	39.85	15.8	23.619
1406	579	42	1	1	1172	1594	710	3472	13:41:00.00	14:03:00.00	14:27:00.00	14:53:00.00	0:22:00.00	0:24:00.00	0:26:00.00	1:12:00.00	53.2727	66.42	27.3	48.2222
1407	584	42	1	1	1172	1594	710	3472	13:41:00.00	14:03:00.00	14:28:00.00	14:53:00.00	0:22:00.00	0:25:00.00	0:25:00.00	1:12:00.00	53.2727	63.76	28.4	48.2222
1408	583	42	1	1	1172	1594	710	3472	13:41:00.00	14:03:00.00	14:29:00.00	14:54:00.00	0:22:00.00	0:26:00.00	0:25:00.00	1:13:00.00	53.2727	61.31	28.4	47.5616
1409	577	43	1	1	1172	1594	710	3472	13:41:00.00	14:03:00.00	14:27:00.00	14:54:00.00	0:22:00.00	0:24:00.00	0:27:00.00	1:13:00.00	53.2727	66.42	26.3	47.5616
1410	578	43	1	1	1172	1594	710	3472	13:41:00.00	14:03:00.00	14:29:00.00	14:55:00.00	0:22:00.00	0:26:00.00	0:26:00.00	1:14:00.00	53.2727	61.31	27.3	46.9189
1411	588	42	1	1	1172	1594	710	3472	13:41:00.00	14:04:00.00	14:29:00.00	14:55:00.00	0:23:00.00	0:25:00.00	0:26:00.00	1:14:00.00	50.9565	63.76	27.3	46.9189
1412	587	41	1	1	1172	1594	710	3472	13:41:00.00	14:03:00.00	14:29:00.00	14:54:00.00	0:22:00.00	0:26:00.00	0:25:00.00	1:13:00.00	53.2727	61.31	28.4	47.5616
1413	582	22	2	1	1172	1594	710	3472	13:41:00.00	14:04:00.00	14:40:00.00	15:06:00.00	0:23:00.00	0:36:00.00	0:26:00.00	1:25:00.00	50.9565	44.28	27.3	40.8471
1414	581	23	1	1	1172	1594	710	3472	13:41:00.00	14:04:00.00	14:40:00.00	15:06:00.00	0:23:00.00	0:36:00.00	0:26:00.00	1:25:00.00	50.9565	44.28	27.3	40.8471
1415	585	47	2	1	1172	1594	710	3472	13:41:00.00	14:24:00.00	14:53:00.00	15:11:00.00	0:43:00.00	0:29:00.00	0:18:00.00	1:30:00.00	27.2558	54.97	39.4	38.5778
1416	586	15	2	1	1172	1594	710	3472	13:41:00.00	14:24:00.00	14:53:00.00	15:11:00.00	0:43:00.00	0:29:00.00	0:18:00.00	1:30:00.00	27.2558	54.97	39.4	38.5778
1417	592	49	1	1	1172	1594	710	3472	13:41:00.00	14:24:00.00	14:52:00.00	15:11:00.00	0:43:00.00	0:28:00.00	0:19:00.00	1:30:00.00	27.2558	56.93	37.4	38.5778
1418	381	46	2	1	1172	1594	710	3472	13:41:00.00	14:24:00.00	14:52:00.00	15:11:00.00	0:43:00.00	0:28:00.00	0:19:00.00	1:30:00.00	27.2558	56.93	37.4	38.5778
1419	591	46	1	1	1172	1594	710	3472	13:41:00.00	14:24:00.00	14:51:00.00	15:11:00.00	0:43:00.00	0:27:00.00	0:20:00.00	1:30:00.00	27.2558	59.04	35.5	38.5778
1420	327	59	2	1	1172	1594	710	3472	16:04:00.00	17:02:00.00	17:53:00.00	18:25:00.00	0:58:00.00	0:51:00.00	0:32:00.00	2:21:00.00	20.2069	31.25	22.2	24.6241
1421	1181	47	2	1	1172	1594	710	3472	16:04:00.00	16:50:00.00	17:47:00.00	18:17:00.00	0:46:00.00	0:57:00.00	0:30:00.00	2:13:00.00	25.4783	27.96	23.7	26.1053
1422	97	55	2	1	1172	1594	710	3472	16:04:00.00	16:50:00.00	17:47:00.00	18:17:00.00	0:46:00.00	0:57:00.00	0:30:00.00	2:13:00.00	25.4783	27.96	23.7	26.1053
1423	1174	56	1	1	1172	1594	710	3472	16:04:00.00	16:50:00.00	17:48:00.00	18:20:00.00	0:46:00.00	0:58:00.00	0:32:00.00	2:16:00.00	25.4783	27.48	22.2	25.5294
1424	332	13	1	1	1172	1594	710	3472	16:04:00.00	16:50:00.00	17:47:00.00	18:17:00.00	0:46:00.00	0:57:00.00	0:30:00.00	2:13:00.00	25.4783	27.96	23.7	26.1053
1425	75	48	1	1	1172	1594	710	3472	16:04:00.00	16:50:00.00	17:47:00.00	18:17:00.00	0:46:00.00	0:57:00.00	0:30:00.00	2:13:00.00	25.4783	27.96	23.7	26.1053
1426	44	70	2	1	1172	1594	710	3472	16:04:00.00	16:50:00.00	17:47:00.00	18:18:00.00	0:46:00.00	0:57:00.00	0:31:00.00	2:14:00.00	25.4783	27.96	22.9	25.9104
1427	314	71	1	1	1172	1594	710	3472	16:04:00.00	16:50:00.00	17:47:00.00	18:18:00.00	0:46:00.00	0:57:00.00	0:31:00.00	2:14:00.00	25.4783	27.96	22.9	25.9104
1428	502	55	1	1	1172	1594	710	3472	16:04:00.00	16:50:00.00	17:47:00.00	18:18:00.00	0:46:00.00	0:57:00.00	0:31:00.00	2:14:00.00	25.4783	27.96	22.9	25.9104
1429	168	39	1	1	1172	1594	710	3472	16:04:00.00	16:50:00.00	17:47:00.00	18:17:00.00	0:46:00.00	0:57:00.00	0:30:00.00	2:13:00.00	25.4783	27.96	23.7	26.1053
1430	1290	47	2	1	1172	1594	710	3472	16:04:00.00	16:50:00.00	17:47:00.00	18:17:00.00	0:46:00.00	0:57:00.00	0:30:00.00	2:13:00.00	25.4783	27.96	23.7	26.1053
1431	1177	45	2	1	1172	1594	710	3472	16:04:00.00	16:50:00.00	17:48:00.00	18:17:00.00	0:46:00.00	0:58:00.00	0:29:00.00	2:13:00.00	25.4783	27.48	24.5	26.1053
1432	5	52	1	1	1172	1594	710	3472	16:04:00.00	16:50:00.00	17:48:00.00	18:17:00.00	0:46:00.00	0:58:00.00	0:29:00.00	2:13:00.00	25.4783	27.48	24.5	26.1053
1433	50	54	1	1	1172	1594	710	3472	16:04:00.00	16:50:00.00	17:47:00.00	18:18:00.00	0:46:00.00	0:57:00.00	0:31:00.00	2:14:00.00	25.4783	27.96	22.9	25.9104
1434	458	66	1	1	1172	1594	710	3472	16:04:00.00	16:50:00.00	17:48:00.00	18:17:00.00	0:46:00.00	0:58:00.00	0:29:00.00	2:13:00.00	25.4783	27.48	24.5	26.1053
1435	1259	54	2	1	1172	1594	710	3472	16:04:00.00	17:02:00.00	17:53:00.00	18:23:00.00	0:58:00.00	0:51:00.00	0:30:00.00	2:19:00.00	20.2069	31.25	23.7	24.9784
1436	62	57	1	1	1172	1594	710	3472	16:04:00.00	17:02:00.00	17:53:00.00	18:24:00.00	0:58:00.00	0:51:00.00	0:31:00.00	2:20:00.00	20.2069	31.25	22.9	24.8
1437	1257	66	2	1	1172	1594	710	3472	16:04:00.00	16:51:00.00	17:48:00.00	18:22:00.00	0:47:00.00	0:57:00.00	0:34:00.00	2:18:00.00	24.9362	27.96	20.9	25.1594
1438	455	68	2	1	1172	1594	710	3472	16:04:00.00	16:50:00.00	17:48:00.00	18:22:00.00	0:46:00.00	0:58:00.00	0:34:00.00	2:18:00.00	25.4783	27.48	20.9	25.1594
1439	1255	67	2	1	1172	1594	710	3472	16:04:00.00	16:50:00.00	17:47:00.00	18:20:00.00	0:46:00.00	0:57:00.00	0:33:00.00	2:16:00.00	25.4783	27.96	21.5	25.5294
1440	360	55	1	1	1172	1594	710	3472	16:04:00.00	16:50:00.00	17:47:00.00	18:20:00.00	0:46:00.00	0:57:00.00	0:33:00.00	2:16:00.00	25.4783	27.96	21.5	25.5294
1441	405	49	2	1	1172	1594	710	3472	16:04:00.00	17:02:00.00	17:54:00.00	18:22:00.00	0:58:00.00	0:52:00.00	0:28:00.00	2:18:00.00	20.2069	30.65	25.4	25.1594
1442	635	47	2	1	1172	1594	710	3472	16:04:00.00	17:03:00.00	17:53:00.00	18:22:00.00	0:59:00.00	0:50:00.00	0:29:00.00	2:18:00.00	19.8644	31.88	24.5	25.1594
1443	869	45	2	1	1172	1594	710	3472	16:04:00.00	17:03:00.00	17:53:00.00	18:24:00.00	0:59:00.00	0:50:00.00	0:31:00.00	2:20:00.00	19.8644	31.88	22.9	24.8
1444	660	50	2	1	1172	1594	710	3472	16:04:00.00	16:50:00.00	17:48:00.00	18:16:00.00	0:46:00.00	0:58:00.00	0:28:00.00	2:12:00.00	25.4783	27.48	25.4	26.303
1445	349	47	1	1	1172	1594	710	3472	16:04:00.00	17:03:00.00	17:53:00.00	18:25:00.00	0:59:00.00	0:50:00.00	0:32:00.00	2:21:00.00	19.8644	31.88	22.2	24.6241
1446	469	36	1	1	1172	1594	710	3472	16:04:00.00	17:02:00.00	17:53:00.00	18:17:00.00	0:58:00.00	0:51:00.00	0:24:00.00	2:13:00.00	20.2069	31.25	29.6	26.1053
1447	873	36	1	1	1172	1594	710	3472	16:04:00.00	17:03:00.00	17:53:00.00	18:22:00.00	0:59:00.00	0:50:00.00	0:29:00.00	2:18:00.00	19.8644	31.88	24.5	25.1594
1448	683	60	1	1	1172	1594	710	3472	16:04:00.00	16:50:00.00	17:47:00.00	18:18:00.00	0:46:00.00	0:57:00.00	0:31:00.00	2:14:00.00	25.4783	27.96	22.9	25.9104
1449	882	38	1	1	1172	1594	710	3472	16:04:00.00	17:03:00.00	17:53:00.00	18:22:00.00	0:59:00.00	0:50:00.00	0:29:00.00	2:18:00.00	19.8644	31.88	24.5	25.1594
1450	1246	60	2	1	1172	1594	710	3472	16:04:00.00	16:50:00.00	17:47:00.00	18:18:00.00	0:46:00.00	0:57:00.00	0:31:00.00	2:14:00.00	25.4783	27.96	22.9	25.9104
1451	921	50	1	1	1172	1594	710	3472	16:04:00.00	17:03:00.00	17:53:00.00	18:22:00.00	0:59:00.00	0:50:00.00	0:29:00.00	2:18:00.00	19.8644	31.88	24.5	25.1594
1452	911	43	2	1	1172	1594	710	3472	16:04:00.00	17:02:00.00	17:53:00.00	18:22:00.00	0:58:00.00	0:51:00.00	0:29:00.00	2:18:00.00	20.2069	31.25	24.5	25.1594
1453	1220	17	2	1	1172	1594	710	3472	16:04:00.00	16:50:00.00	17:48:00.00	18:20:00.00	0:46:00.00	0:58:00.00	0:32:00.00	2:16:00.00	25.4783	27.48	22.2	25.5294
1454	315	38	1	1	1172	1594	710	3472	16:04:00.00	17:03:00.00	17:53:00.00	18:25:00.00	0:59:00.00	0:50:00.00	0:32:00.00	2:21:00.00	19.8644	31.88	22.2	24.6241
1455	1234	58	2	1	1172	1594	710	3472	16:04:00.00	16:50:00.00	17:47:00.00	18:17:00.00	0:46:00.00	0:57:00.00	0:30:00.00	2:13:00.00	25.4783	27.96	23.7	26.1053
1456	870	58	2	1	1172	1594	710	3472	16:04:00.00	17:03:00.00	17:54:00.00	18:23:00.00	0:59:00.00	0:51:00.00	0:29:00.00	2:19:00.00	19.8644	31.25	24.5	24.9784
1457	1218	50	2	1	1172	1594	710	3472	16:04:00.00	17:02:00.00	17:53:00.00	18:23:00.00	0:58:00.00	0:51:00.00	0:30:00.00	2:19:00.00	20.2069	31.25	23.7	24.9784
1458	1233	29	2	1	1172	1594	710	3472	16:04:00.00	17:02:00.00	17:53:00.00	18:20:00.00	0:58:00.00	0:51:00.00	0:27:00.00	2:16:00.00	20.2069	31.25	26.3	25.5294
1459	894	30	1	1	1172	1594	710	3472	16:04:00.00	17:02:00.00	17:53:00.00	18:20:00.00	0:58:00.00	0:51:00.00	0:27:00.00	2:16:00.00	20.2069	31.25	26.3	25.5294
1460	456	60	2	1	1172	1594	710	3472	16:04:00.00	17:02:00.00	17:54:00.00	18:25:00.00	0:58:00.00	0:52:00.00	0:31:00.00	2:21:00.00	20.2069	30.65	22.9	24.6241
1461	907	37	2	1	1172	1594	710	3472	16:04:00.00	17:02:00.00	17:54:00.00	18:25:00.00	0:58:00.00	0:52:00.00	0:31:00.00	2:21:00.00	20.2069	30.65	22.9	24.6241
1462	112	27	2	1	1172	1594	710	3472	16:04:00.00	17:04:00.00	17:54:00.00	18:24:00.00	1:00:00.00	0:50:00.00	0:30:00.00	2:20:00.00	19.5333	31.88	23.7	24.8
1463	358	53	2	1	1172	1594	710	3472	16:04:00.00	17:03:00.00	17:54:00.00	18:24:00.00	0:59:00.00	0:51:00.00	0:30:00.00	2:20:00.00	19.8644	31.25	23.7	24.8
1464	447	37	2	1	1172	1594	710	3472	16:04:00.00	16:51:00.00	17:48:00.00	18:20:00.00	0:47:00.00	0:57:00.00	0:32:00.00	2:16:00.00	24.9362	27.96	22.2	25.5294
1465	385	36	2	1	1172	1594	710	3472	16:04:00.00	16:50:00.00	17:48:00.00	18:20:00.00	0:46:00.00	0:58:00.00	0:32:00.00	2:16:00.00	25.4783	27.48	22.2	25.5294
1466	789	37	2	1	1172	1594	710	3472	16:04:00.00	17:02:00.00	17:55:00.00	18:25:00.00	0:58:00.00	0:53:00.00	0:30:00.00	2:21:00.00	20.2069	30.08	23.7	24.6241
1467	331	21	1	1	1172	1594	710	3472	16:04:00.00	16:51:00.00	17:48:00.00	18:20:00.00	0:47:00.00	0:57:00.00	0:32:00.00	2:16:00.00	24.9362	27.96	22.2	25.5294
1468	1261	38	2	1	1172	1594	710	3472	16:04:00.00	17:02:00.00	17:55:00.00	18:25:00.00	0:58:00.00	0:53:00.00	0:30:00.00	2:21:00.00	20.2069	30.08	23.7	24.6241
1469	46	27	2	1	1172	1594	710	3472	16:04:00.00	17:02:00.00	17:53:00.00	18:25:00.00	0:58:00.00	0:51:00.00	0:32:00.00	2:21:00.00	20.2069	31.25	22.2	24.6241
1470	11	27	2	1	1172	1594	710	3472	16:04:00.00	17:02:00.00	17:53:00.00	18:26:00.00	0:58:00.00	0:51:00.00	0:33:00.00	2:22:00.00	20.2069	31.25	21.5	24.4507
1471	129	52	2	1	1172	1594	710	3472	16:04:00.00	17:02:00.00	17:54:00.00	18:22:00.00	0:58:00.00	0:52:00.00	0:28:00.00	2:18:00.00	20.2069	30.65	25.4	25.1594
1472	118	29	1	1	1172	1594	710	3472	16:04:00.00	17:02:00.00	17:53:00.00	18:26:00.00	0:58:00.00	0:51:00.00	0:33:00.00	2:22:00.00	20.2069	31.25	21.5	24.4507
1473	1252	30	1	1	1172	1594	710	3472	16:04:00.00	17:02:00.00	17:53:00.00	18:25:00.00	0:58:00.00	0:51:00.00	0:32:00.00	2:21:00.00	20.2069	31.25	22.2	24.6241
1474	1155	29	2	2	1172	1594	710	3472	16:09:00.00	16:43:00.00	17:30:00.00	18:02:00.00	0:34:00.00	0:47:00.00	0:32:00.00	1:53:00.00	34.4706	33.91	22.2	30.7257
1475	1160	75	1	2	1172	1594	710	3472	16:09:00.00	16:45:00.00	17:29:00.00	18:01:00.00	0:36:00.00	0:44:00.00	0:32:00.00	1:52:00.00	32.5556	36.23	22.2	31
1476	203	65	2	2	1172	1594	710	3472	16:09:00.00	16:45:00.00	17:30:00.00	18:02:00.00	0:36:00.00	0:45:00.00	0:32:00.00	1:53:00.00	32.5556	35.42	22.2	30.7257
1477	1151	29	1	2	1172	1594	710	3472	16:09:00.00	16:43:00.00	17:29:00.00	18:02:00.00	0:34:00.00	0:46:00.00	0:33:00.00	1:53:00.00	34.4706	34.65	21.5	30.7257
1478	1159	67	1	2	1172	1594	710	3472	16:09:00.00	16:45:00.00	17:29:00.00	18:01:00.00	0:36:00.00	0:44:00.00	0:32:00.00	1:52:00.00	32.5556	36.23	22.2	31
1479	963	34	2	2	1172	1594	710	3472	16:09:00.00	16:43:00.00	17:29:00.00	18:00:00.00	0:34:00.00	0:46:00.00	0:31:00.00	1:51:00.00	34.4706	34.65	22.9	31.2793
2000	169	36	1	1	1172	1594	710	3472	10:30:00.00	11:19:00.00	11:53:00.00	12:23:00.00	0:49:00.00	0:34:00.00	0:30:00.00	1:53:00.00	23.9184	46.88	23.7	30.7257
2001	363		1	1	1172	1594	710	3472	9:15:00.00	9:38:00.00	10:00:00.00	10:22:00.00	0:23:00.00	0:22:00.00	0:22:00.00	1:07:00.00	50.9565	79.7	32.3	51.8209
	1156	59	1	1	1172	1594	710	3472	9:30:00.00	10:06:00.00	10:48:00.00	11:15:00.00	0:36:00.00	0:42:00.00	0:27:00.00	1:45:00.00	32.5556	37.95	26.3	33.0667
	1158	47	1	1	1172	1594	710	3472	9:30:00.00	10:06:00.00	10:48:00.00	11:19:00.00	0:36:00.00	0:42:00.00	0:31:00.00	1:49:00.00	32.5556	37.95	22.9	31.8532
